# Supplementary material for: Snooker Structure-Based Pharmacophore Model Explains Differences in Agonist and Blocker Binding to Bitter Receptor hTAS2R39
Source: PLoS One. 2015 Mar 2;10(3):e0118200. doi: 10.1371/journal.pone.0118200 (PMC4346584; doi:10.1371/journal.pone.0118200)
Supplement: S3 File — (TXT) [file pone.0118200.s003.txt]

Feature		X		y		z		radius
Acceptor	-11.1484963298	1.17161749868	-0.979860619118	1.80408659658
Acceptor	-11.3150775433	6.27354001999	-1.69719376415	0.97346864709
Acceptor	-8.74934130907	8.18805128336	6.130451262	0.987503511442
Donor	-8.12160494924	-0.149048748601	-0.544569386257	1.82320507148
Donor	-8.53384364735	5.72251636332	-1.7132027244	2.1667064738
Donor	-5.19684436586	11.0055090586	4.97617223528	2.10996486359
Hydrophobe	-8.01077667939	1.65107508111	1.23476983503	3.32893240071
Hydrophobe	-8.02081827785	4.03216395752	-2.29704441529	2.84809657687
Hydrophobe	-8.240124043	8.31661548006	1.74936552504	2.75448936708
