# Supplementary material for: Snooker Structure-Based Pharmacophore Model Explains Differences in Agonist and Blocker Binding to Bitter Receptor hTAS2R39
Source: PLoS One. 2015 Mar 2;10(3):e0118200. doi: 10.1371/journal.pone.0118200 (PMC4346584; doi:10.1371/journal.pone.0118200)
Supplement: S4 File — (MOL2) [file pone.0118200.s004.mol2]

@<TRIPOS>MOLECULE
Protein file
 11032 11174
PROTEIN
NO_CHARGES
****
This file was generated by PARSER (from files_GN.cpp)

@<TRIPOS>DICT
PROTEIN PROTEIN
@<TRIPOS>ATOM
      1  N__       44.5470   36.5660   18.0920 N.am      113 SER113      0.0000 BACKBONE | DICT | DIRECT
      2 1H__       44.4190   37.5470   18.2410 H         113 SER113      0.0000 BACKBONE | DICT | ESSENTIAL | DIRECT
      3 2H__       43.9550   36.0780   18.7330 H         113 SER113      0.0000 BACKBONE | DICT | ESSENTIAL | DIRECT
      4 3H__       44.2380   36.3530   17.1650 H         113 SER113      0.0000 BACKBONE | DICT | ESSENTIAL | DIRECT
      5  CA_       45.9360   36.1890   18.2770 C.3       113 SER113      0.0000 BACKBONE | DICT | DIRECT
      6  HA_       46.4820   36.6960   17.6100 H         113 SER113      0.0000 BACKBONE | DICT
      7  C__       46.0610   34.6920   18.0370 C.2       113 SER113      0.0000 BACKBONE | DICT | DIRECT
      8  O__       47.0640   34.2180   17.5090 O.2       113 SER113      0.0000 BACKBONE | DICT | DIRECT
      9  CB_       46.3970   36.5630   19.6840 C.3       113 SER113      0.0000 DICT
     10 1HB_       45.7740   36.1900   20.3720 H         113 SER113      0.0000 DICT
     11 2HB_       47.3230   36.2260   19.8550 H         113 SER113      0.0000 DICT
     12  OG_       46.4150   37.9740   19.8360 O.3       113 SER113      0.0000 DICT
     13  HG_       46.4190   38.3880   18.9730 H         113 SER113      0.0000 DICT
     14  N__       45.0240   33.9510   18.4130 N.am      114 PRO114      0.0000 BACKBONE | DICT | DIRECT
     15  CA_       45.0130   32.5070   18.2140 C.3       114 PRO114      0.0000 BACKBONE | DICT | DIRECT
     16  HA_       45.8290   32.1340   18.6560 H         114 PRO114      0.0000 BACKBONE | DICT
     17  C__       45.0210   32.2110   16.7060 C.2       114 PRO114      0.0000 BACKBONE | DICT | DIRECT
     18  O__       45.7870   31.3640   16.2330 O.2       114 PRO114      0.0000 BACKBONE | DICT | DIRECT
     19  CB_       43.7780   31.9160   18.8640 C.3       114 PRO114      0.0000 DICT
     20 1HB_       43.4480   31.1180   18.3590 H         114 PRO114      0.0000 DICT
     21 2HB_       43.9540   31.6600   19.8140 H         114 PRO114      0.0000 DICT
     22  CG_       42.7960   33.0530   18.7820 C.3       114 PRO114      0.0000 DICT
     23 1HG_       42.3310   33.0490   17.8970 H         114 PRO114      0.0000 DICT
     24 2HG_       42.1190   32.9810   19.5150 H         114 PRO114      0.0000 DICT
     25  CD_       43.6370   34.3120   18.9460 C.3       114 PRO114      0.0000 DICT
     26 1HD_       43.2440   35.0640   18.4180 H         114 PRO114      0.0000 DICT
     27 2HD_       43.6890   34.5720   19.9100 H         114 PRO114      0.0000 DICT
     28  N__       44.1740   32.9080   15.9510 N.am      115 PHE115      0.0000 BACKBONE | DICT | DIRECT
     29  H__       43.5630   33.5780   16.3740 H         115 PHE115      0.0000 BACKBONE | DICT | ESSENTIAL | DIRECT
     30  CA_       44.1360   32.6970   14.5130 C.3       115 PHE115      0.0000 BACKBONE | DICT | DIRECT
     31  HA_       43.8860   31.7390   14.3720 H         115 PHE115      0.0000 BACKBONE | DICT
     32  C__       45.5230   32.9910   13.9350 C.2       115 PHE115      0.0000 BACKBONE | DICT | DIRECT
     33  O__       46.0820   32.1970   13.1690 O.2       115 PHE115      0.0000 BACKBONE | DICT | DIRECT
     34  CB_       43.0820   33.6130   13.8620 C.3       115 PHE115      0.0000 DICT
     35 1HB_       43.2060   34.5430   14.2090 H         115 PHE115      0.0000 DICT
     36 2HB_       43.2190   33.6060   12.8710 H         115 PHE115      0.0000 DICT
     37  CG_       41.6590   33.2220   14.1220 C.ar      115 PHE115      0.0000 DICT
     38  CD1       40.9770   33.7490   15.2170 C.ar      115 PHE115      0.0000 DICT
     39  HD1       41.4480   34.3860   15.8270 H         115 PHE115      0.0000 DICT
     40  CD2       40.9940   32.3440   13.2670 C.ar      115 PHE115      0.0000 DICT
     41  HD2       41.4750   31.9700   12.4740 H         115 PHE115      0.0000 DICT
     42  CE1       39.6610   33.4100   15.4760 C.ar      115 PHE115      0.0000 DICT
     43  HE1       39.1810   33.8040   16.2600 H         115 PHE115      0.0000 DICT
     44  CE2       39.6680   31.9810   13.5010 C.ar      115 PHE115      0.0000 DICT
     45  HE2       39.1940   31.3580   12.8790 H         115 PHE115      0.0000 DICT
     46  CZ_       39.0100   32.5070   14.6270 C.ar      115 PHE115      0.0000 DICT
     47  HZ_       38.0690   32.2340   14.8240 H         115 PHE115      0.0000 DICT
     48  N__       46.0700   34.1410   14.3180 N.am      116 LEU116      0.0000 BACKBONE | DICT | DIRECT
     49  H__       45.5630   34.7340   14.9440 H         116 LEU116      0.0000 BACKBONE | DICT | ESSENTIAL | DIRECT
     50  CA_       47.3810   34.5640   13.8560 C.3       116 LEU116      0.0000 BACKBONE | DICT | DIRECT
     51  HA_       47.3170   34.7030   12.8680 H         116 LEU116      0.0000 BACKBONE | DICT
     52  C__       48.3950   33.4770   14.1430 C.2       116 LEU116      0.0000 BACKBONE | DICT | DIRECT
     53  O__       49.1230   33.0420   13.2510 O.2       116 LEU116      0.0000 BACKBONE | DICT | DIRECT
     54  CB_       47.7730   35.8690   14.5650 C.3       116 LEU116      0.0000 DICT
     55 1HB_       47.1580   36.5920   14.2480 H         116 LEU116      0.0000 DICT
     56 2HB_       47.6520   35.7370   15.5490 H         116 LEU116      0.0000 DICT
     57  CG_       49.2000   36.3450   14.3360 C.3       116 LEU116      0.0000 DICT
     58  HG_       49.3450   36.5150   13.3610 H         116 LEU116      0.0000 DICT
     59  CD1       49.4560   37.6490   15.0840 C.3       116 LEU116      0.0000 DICT
     60 1HD1       50.3920   37.9680   14.9380 H         116 LEU116      0.0000 DICT
     61 2HD1       49.3210   37.5300   16.0680 H         116 LEU116      0.0000 DICT
     62 3HD1       48.8340   38.3680   14.7730 H         116 LEU116      0.0000 DICT
     63  CD2       50.1550   35.2610   14.8230 C.3       116 LEU116      0.0000 DICT
     64 1HD2       51.1070   35.5360   14.6890 H         116 LEU116      0.0000 DICT
     65 2HD2       50.0090   34.4060   14.3260 H         116 LEU116      0.0000 DICT
     66 3HD2       50.0210   35.0770   15.7970 H         116 LEU116      0.0000 DICT
     67  N__       48.4310   33.0420   15.3990 N.am      117 ILE117      0.0000 BACKBONE | DICT | DIRECT
     68  H__       47.7970   33.4340   16.0660 H         117 ILE117      0.0000 BACKBONE | DICT | ESSENTIAL | DIRECT
     69  CA_       49.3670   32.0110   15.8350 C.3       117 ILE117      0.0000 BACKBONE | DICT | DIRECT
     70  HA_       50.2870   32.3790   15.6980 H         117 ILE117      0.0000 BACKBONE | DICT
     71  C__       49.1820   30.7750   14.9790 C.2       117 ILE117      0.0000 BACKBONE | DICT | DIRECT
     72  O__       50.1520   30.1520   14.5370 O.2       117 ILE117      0.0000 BACKBONE | DICT | DIRECT
     73  CB_       49.1370   31.6750   17.3280 C.3       117 ILE117      0.0000 DICT
     74  HB_       48.1580   31.6510   17.5330 H         117 ILE117      0.0000 DICT
     75  CG1       49.7630   32.7390   18.2080 C.3       117 ILE117      0.0000 DICT
     76 1HG1       50.7520   32.5890   18.2350 H         117 ILE117      0.0000 DICT
     77 2HG1       49.5720   33.6360   17.8090 H         117 ILE117      0.0000 DICT
     78  CG2       49.7050   30.3090   17.6420 C.3       117 ILE117      0.0000 DICT
     79 1HG2       49.5650   30.0750   18.6040 H         117 ILE117      0.0000 DICT
     80 2HG2       50.6870   30.2790   17.4590 H         117 ILE117      0.0000 DICT
     81 3HG2       49.2670   29.6020   17.0870 H         117 ILE117      0.0000 DICT
     82  CD1       49.2400   32.7260   19.6260 C.3       117 ILE117      0.0000 DICT
     83 1HD1       49.6750   33.4390   20.1750 H         117 ILE117      0.0000 DICT
     84 2HD1       49.4200   31.8460   20.0660 H         117 ILE117      0.0000 DICT
     85 3HD1       48.2520   32.8820   19.6440 H         117 ILE117      0.0000 DICT
     86  N__       47.9180   30.4350   14.7600 N.am      118 THR118      0.0000 BACKBONE | DICT | DIRECT
     87  H__       47.1980   30.9920   15.1730 H         118 THR118      0.0000 BACKBONE | DICT | ESSENTIAL | DIRECT
     88  CA_       47.5280   29.2910   13.9490 C.3       118 THR118      0.0000 BACKBONE | DICT | DIRECT
     89  HA_       47.9430   28.4950   14.3890 H         118 THR118      0.0000 BACKBONE | DICT
     90  C__       48.0900   29.4150   12.5250 C.2       118 THR118      0.0000 BACKBONE | DICT | DIRECT
     91  O__       48.7860   28.5210   12.0470 O.2       118 THR118      0.0000 BACKBONE | DICT | DIRECT
     92  CB_       45.9620   29.2000   13.9110 C.3       118 THR118      0.0000 DICT
     93  HB_       45.5320   30.0790   13.7060 H         118 THR118      0.0000 DICT
     94  OG1       45.5450   28.7910   15.2530 O.3       118 THR118      0.0000 DICT
     95  HG1       44.5920   28.7020   15.2780 H         118 THR118      0.0000 DICT
     96  CG2       45.4380   28.2420   12.8290 C.3       118 THR118      0.0000 DICT
     97 1HG2       44.4390   28.2090   12.8340 H         118 THR118      0.0000 DICT
     98 2HG2       45.7770   27.3140   12.9780 H         118 THR118      0.0000 DICT
     99 3HG2       45.7320   28.5350   11.9190 H         118 THR118      0.0000 DICT
    100  N__       47.8040   30.5290   11.8600 N.am      119 LEU119      0.0000 BACKBONE | DICT | DIRECT
    101  H__       47.2590   31.2430   12.3000 H         119 LEU119      0.0000 BACKBONE | DICT | ESSENTIAL | DIRECT
    102  CA_       48.2780   30.7190   10.4930 C.3       119 LEU119      0.0000 BACKBONE | DICT | DIRECT
    103  HA_       47.8930   29.9670    9.9580 H         119 LEU119      0.0000 BACKBONE | DICT
    104  C__       49.7900   30.6320   10.4410 C.2       119 LEU119      0.0000 BACKBONE | DICT | DIRECT
    105  O__       50.3670   30.0800    9.5030 O.2       119 LEU119      0.0000 BACKBONE | DICT | DIRECT
    106  CB_       47.7900   32.0720    9.9430 C.3       119 LEU119      0.0000 DICT
    107 1HB_       48.4660   32.7680   10.1860 H         119 LEU119      0.0000 DICT
    108 2HB_       47.7290   31.9990    8.9480 H         119 LEU119      0.0000 DICT
    109  CG_       46.4380   32.5490   10.4520 C.3       119 LEU119      0.0000 DICT
    110  HG_       46.4710   32.6520   11.4460 H         119 LEU119      0.0000 DICT
    111  CD1       46.0880   33.9050    9.8490 C.3       119 LEU119      0.0000 DICT
    112 1HD1       45.2000   34.2250   10.1790 H         119 LEU119      0.0000 DICT
    113 2HD1       46.0450   33.8530    8.8510 H         119 LEU119      0.0000 DICT
    114 3HD1       46.7720   34.5920   10.0920 H         119 LEU119      0.0000 DICT
    115  CD2       45.3860   31.5140   10.0710 C.3       119 LEU119      0.0000 DICT
    116 1HD2       44.4790   31.7910   10.3890 H         119 LEU119      0.0000 DICT
    117 2HD2       45.5950   30.6240   10.4770 H         119 LEU119      0.0000 DICT
    118 3HD2       45.3410   31.3960    9.0790 H         119 LEU119      0.0000 DICT
    119  N__       50.4270   31.1790   11.4630 N.am      120 ILE120      0.0000 BACKBONE | DICT | DIRECT
    120  H__       49.9010   31.6060   12.1980 H         120 ILE120      0.0000 BACKBONE | DICT | ESSENTIAL | DIRECT
    121  CA_       51.8730   31.1700   11.5350 C.3       120 ILE120      0.0000 BACKBONE | DICT | DIRECT
    122  HA_       52.1920   31.6600   10.7240 H         120 ILE120      0.0000 BACKBONE | DICT
    123  C__       52.3960   29.7280   11.4960 C.2       120 ILE120      0.0000 BACKBONE | DICT | DIRECT
    124  O__       53.3490   29.4190   10.7820 O.2       120 ILE120      0.0000 BACKBONE | DICT | DIRECT
    125  CB_       52.3370   31.8960   12.8150 C.3       120 ILE120      0.0000 DICT
    126  HB_       51.6230   31.8490   13.5140 H         120 ILE120      0.0000 DICT
    127  CG1       52.5980   33.3620   12.5270 C.3       120 ILE120      0.0000 DICT
    128 1HG1       53.4780   33.4430   12.0600 H         120 ILE120      0.0000 DICT
    129 2HG1       51.8710   33.7040   11.9310 H         120 ILE120      0.0000 DICT
    130  CG2       53.5730   31.2250   13.3700 C.3       120 ILE120      0.0000 DICT
    131 1HG2       53.8870   31.6850   14.2010 H         120 ILE120      0.0000 DICT
    132 2HG2       54.3210   31.2460   12.7070 H         120 ILE120      0.0000 DICT
    133 3HG2       53.3900   30.2690   13.5980 H         120 ILE120      0.0000 DICT
    134  CD1       52.6370   34.2180   13.7720 C.3       120 ILE120      0.0000 DICT
    135 1HD1       52.8110   35.1750   13.5430 H         120 ILE120      0.0000 DICT
    136 2HD1       53.3590   33.9140   14.3930 H         120 ILE120      0.0000 DICT
    137 3HD1       51.7680   34.1720   14.2650 H         120 ILE120      0.0000 DICT
    138  N__       51.7650   28.8460   12.2620 N.am      121 LEU121      0.0000 BACKBONE | DICT | DIRECT
    139  H__       51.0040   29.1510   12.8340 H         121 LEU121      0.0000 BACKBONE | DICT | ESSENTIAL | DIRECT
    140  CA_       52.1590   27.4440   12.2860 C.3       121 LEU121      0.0000 BACKBONE | DICT | DIRECT
    141  HA_       53.1330   27.4450   12.5140 H         121 LEU121      0.0000 BACKBONE | DICT
    142  C__       51.9330   26.7990   10.9180 C.2       121 LEU121      0.0000 BACKBONE | DICT | DIRECT
    143  O__       52.7480   26.0130   10.4430 O.2       121 LEU121      0.0000 BACKBONE | DICT | DIRECT
    144  CB_       51.3520   26.6850   13.3440 C.3       121 LEU121      0.0000 DICT
    145 1HB_       50.4100   27.0170   13.3080 H         121 LEU121      0.0000 DICT
    146 2HB_       51.3720   25.7140   13.1070 H         121 LEU121      0.0000 DICT
    147  CG_       51.8380   26.8220   14.7840 C.3       121 LEU121      0.0000 DICT
    148  HG_       51.8110   27.7820   15.0640 H         121 LEU121      0.0000 DICT
    149  CD1       50.9280   26.0330   15.7220 C.3       121 LEU121      0.0000 DICT
    150 1HD1       51.2350   26.1140   16.6700 H         121 LEU121      0.0000 DICT
    151 2HD1       50.9220   25.0620   15.4820 H         121 LEU121      0.0000 DICT
    152 3HD1       49.9870   26.3680   15.6740 H         121 LEU121      0.0000 DICT
    153  CD2       53.2750   26.3010   14.8640 C.3       121 LEU121      0.0000 DICT
    154 1HD2       53.6310   26.3740   15.7960 H         121 LEU121      0.0000 DICT
    155 2HD2       53.8790   26.8230   14.2620 H         121 LEU121      0.0000 DICT
    156 3HD2       53.3240   25.3400   14.5910 H         121 LEU121      0.0000 DICT
    157  N__       50.8160   27.1250   10.2870 N.am      122 ALA122      0.0000 BACKBONE | DICT | DIRECT
    158  H__       50.1680   27.7580   10.7110 H         122 ALA122      0.0000 BACKBONE | DICT | ESSENTIAL | DIRECT
    159  CA_       50.5330   26.5630    8.9800 C.3       122 ALA122      0.0000 BACKBONE | DICT | DIRECT
    160  HA_       50.5520   25.5700    9.1010 H         122 ALA122      0.0000 BACKBONE | DICT
    161  C__       51.5990   26.9930    7.9870 C.2       122 ALA122      0.0000 BACKBONE | DICT | DIRECT
    162  O__       52.0250   26.2130    7.1420 O.2       122 ALA122      0.0000 BACKBONE | DICT | DIRECT
    163  CB_       49.1560   27.0160    8.4900 C.3       122 ALA122      0.0000 DICT
    164 1HB_       48.9520   26.6330    7.5890 H         122 ALA122      0.0000 DICT
    165 2HB_       49.1110   28.0120    8.4180 H         122 ALA122      0.0000 DICT
    166 3HB_       48.4370   26.7200    9.1200 H         122 ALA122      0.0000 DICT
    167  N__       52.0340   28.2370    8.0930 N.am      123 VAL123      0.0000 BACKBONE | DICT | DIRECT
    168  H__       51.6670   28.8340    8.8060 H         123 VAL123      0.0000 BACKBONE | DICT | ESSENTIAL | DIRECT
    169  CA_       53.0410   28.7370    7.1800 C.3       123 VAL123      0.0000 BACKBONE | DICT | DIRECT
    170  HA_       52.7200   28.4760    6.2700 H         123 VAL123      0.0000 BACKBONE | DICT
    171  C__       54.3790   28.0700    7.4610 C.2       123 VAL123      0.0000 BACKBONE | DICT | DIRECT
    172  O__       55.0560   27.5860    6.5480 O.2       123 VAL123      0.0000 BACKBONE | DICT | DIRECT
    173  CB_       53.1720   30.2810    7.2980 C.3       123 VAL123      0.0000 DICT
    174  HB_       53.3150   30.5050    8.2630 H         123 VAL123      0.0000 DICT
    175  CG1       54.3830   30.8400    6.5610 C.3       123 VAL123      0.0000 DICT
    176 1HG1       54.4360   31.8330    6.6590 H         123 VAL123      0.0000 DICT
    177 2HG1       54.3370   30.6290    5.5850 H         123 VAL123      0.0000 DICT
    178 3HG1       55.2320   30.4500    6.9200 H         123 VAL123      0.0000 DICT
    179  CG2       51.8970   30.9600    6.8350 C.3       123 VAL123      0.0000 DICT
    180 1HG2       51.9730   31.9540    6.9080 H         123 VAL123      0.0000 DICT
    181 2HG2       51.1150   30.6700    7.3870 H         123 VAL123      0.0000 DICT
    182 3HG2       51.6990   30.7360    5.8800 H         123 VAL123      0.0000 DICT
    183  N__       54.7570   28.0250    8.7300 N.am      124 LEU124      0.0000 BACKBONE | DICT | DIRECT
    184  H__       54.1700   28.4090    9.4420 H         124 LEU124      0.0000 BACKBONE | DICT | ESSENTIAL | DIRECT
    185  CA_       56.0240   27.4170    9.0820 C.3       124 LEU124      0.0000 BACKBONE | DICT | DIRECT
    186  HA_       56.6670   27.8090    8.4240 H         124 LEU124      0.0000 BACKBONE | DICT
    187  C__       56.0560   25.9090    8.8700 C.2       124 LEU124      0.0000 BACKBONE | DICT | DIRECT
    188  O__       57.1270   25.3350    8.7410 O.2       124 LEU124      0.0000 BACKBONE | DICT | DIRECT
    189  CB_       56.3990   27.7930   10.5260 C.3       124 LEU124      0.0000 DICT
    190 1HB_       55.7050   27.4070   11.1340 H         124 LEU124      0.0000 DICT
    191 2HB_       57.2870   27.3820   10.7300 H         124 LEU124      0.0000 DICT
    192  CG_       56.5020   29.2780   10.8380 C.3       124 LEU124      0.0000 DICT
    193  HG_       55.6250   29.7220   10.6520 H         124 LEU124      0.0000 DICT
    194  CD1       56.8350   29.4930   12.3100 C.3       124 LEU124      0.0000 DICT
    195 1HD1       56.9040   30.4680   12.5230 H         124 LEU124      0.0000 DICT
    196 2HD1       57.7060   29.0640   12.5470 H         124 LEU124      0.0000 DICT
    197 3HD1       56.1280   29.1000   12.8990 H         124 LEU124      0.0000 DICT
    198  CD2       57.5880   29.8830    9.9570 C.3       124 LEU124      0.0000 DICT
    199 1HD2       57.6880   30.8630   10.1320 H         124 LEU124      0.0000 DICT
    200 2HD2       57.3710   29.7650    8.9880 H         124 LEU124      0.0000 DICT
    201 3HD2       58.4720   29.4490   10.1290 H         124 LEU124      0.0000 DICT
    202  N__       54.8970   25.2620    8.8290 N.am      125 LEU125      0.0000 BACKBONE | DICT | DIRECT
    203  H__       54.0450   25.7660    8.9710 H         125 LEU125      0.0000 BACKBONE | DICT | ESSENTIAL | DIRECT
    204  CA_       54.8500   23.8190    8.5790 C.3       125 LEU125      0.0000 BACKBONE | DICT | DIRECT
    205  HA_       55.7040   23.4450    8.9410 H         125 LEU125      0.0000 BACKBONE | DICT
    206  C__       54.7120   23.5920    7.0830 C.2       125 LEU125      0.0000 BACKBONE | DICT | DIRECT
    207  O__       55.4480   22.7980    6.4990 O.2       125 LEU125      0.0000 BACKBONE | DICT | DIRECT
    208  CB_       53.6570   23.1660    9.2810 C.3       125 LEU125      0.0000 DICT
    209 1HB_       53.0070   23.8900    9.5120 H         125 LEU125      0.0000 DICT
    210 2HB_       53.2340   22.5310    8.6350 H         125 LEU125      0.0000 DICT
    211  CG_       53.9640   22.3890   10.5640 C.3       125 LEU125      0.0000 DICT
    212  HG_       54.4760   22.9680   11.1990 H         125 LEU125      0.0000 DICT
    213  CD1       52.6640   21.9900   11.2420 C.3       125 LEU125      0.0000 DICT
    214 1HD1       52.8410   21.4800   12.0840 H         125 LEU125      0.0000 DICT
    215 2HD1       52.1100   21.4120   10.6430 H         125 LEU125      0.0000 DICT
    216 3HD1       52.1210   22.7960   11.4790 H         125 LEU125      0.0000 DICT
    217  CD2       54.8230   21.1650   10.2410 C.3       125 LEU125      0.0000 DICT
    218 1HD2       55.0330   20.6460   11.0690 H         125 LEU125      0.0000 DICT
    219 2HD2       55.6890   21.4360    9.8200 H         125 LEU125      0.0000 DICT
    220 3HD2       54.3510   20.5530    9.6060 H         125 LEU125      0.0000 DICT
    221  N__       53.7710   24.3170    6.4760 N.am      126 ALA126      0.0000 BACKBONE | DICT | DIRECT
    222  H__       53.2340   24.9620    7.0190 H         126 ALA126      0.0000 BACKBONE | DICT | ESSENTIAL | DIRECT
    223  CA_       53.4990   24.2030    5.0530 C.3       126 ALA126      0.0000 BACKBONE | DICT | DIRECT
    224  HA_       53.3830   23.2160    4.9380 H         126 ALA126      0.0000 BACKBONE | DICT
    225  C__       54.6410   24.5650    4.1230 C.2       126 ALA126      0.0000 BACKBONE | DICT | DIRECT
    226  O__       54.8610   23.8940    3.1140 O.2       126 ALA126      0.0000 BACKBONE | DICT | DIRECT
    227  CB_       52.2420   25.0550    4.7140 C.3       126 ALA126      0.0000 DICT
    228 1HB_       52.0240   25.0010    3.7400 H         126 ALA126      0.0000 DICT
    229 2HB_       52.3890   26.0180    4.9430 H         126 ALA126      0.0000 DICT
    230 3HB_       51.4440   24.7370    5.2260 H         126 ALA126      0.0000 DICT
    231  N__       55.3650   25.6320    4.4350 N.am      127 GLU127      0.0000 BACKBONE | DICT | DIRECT
    232  H__       55.1380   26.1660    5.2490 H         127 GLU127      0.0000 BACKBONE | DICT | ESSENTIAL | DIRECT
    233  CA_       56.4900   26.0310    3.5980 C.3       127 GLU127      0.0000 BACKBONE | DICT | DIRECT
    234  HA_       56.0900   26.2460    2.7070 H         127 GLU127      0.0000 BACKBONE | DICT
    235  C__       57.5090   24.8850    3.4490 C.2       127 GLU127      0.0000 BACKBONE | DICT | DIRECT
    236  O__       57.7700   24.4180    2.3330 O.2       127 GLU127      0.0000 BACKBONE | DICT | DIRECT
    237  CB_       57.1650   27.2700    4.1790 C.3       127 GLU127      0.0000 DICT
    238 1HB_       56.4620   27.9760    4.2640 H         127 GLU127      0.0000 DICT
    239 2HB_       57.5020   27.0220    5.0880 H         127 GLU127      0.0000 DICT
    240  CG_       58.3320   27.8940    3.4290 C.3       127 GLU127      0.0000 DICT
    241 1HG_       59.0530   27.2070    3.3510 H         127 GLU127      0.0000 DICT
    242 2HG_       58.0130   28.1490    2.5170 H         127 GLU127      0.0000 DICT
    243  CD_       58.9430   29.1150    4.0470 C.2       127 GLU127      0.0000 DICT
    244  OE1       58.5580   29.6160    5.0930 O.co2     127 GLU127      0.0000 DICT
    245  OE2       59.8820   29.5720    3.3630 O.co2     127 GLU127      0.0000 DICT
    246  N__       58.0880   24.4060    4.5710 N.am      128 TYR128      0.0000 BACKBONE | DICT | DIRECT
    247  H__       57.8590   24.7860    5.4670 H         128 TYR128      0.0000 BACKBONE | DICT | ESSENTIAL | DIRECT
    248  CA_       59.0560   23.3210    4.4440 C.3       128 TYR128      0.0000 BACKBONE | DICT | DIRECT
    249  HA_       59.6160   23.5990    3.6640 H         128 TYR128      0.0000 BACKBONE | DICT
    250  C__       58.5630   21.9430    3.9740 C.2       128 TYR128      0.0000 BACKBONE | DICT | DIRECT
    251  O__       59.2720   21.2990    3.2060 O.2       128 TYR128      0.0000 BACKBONE | DICT | DIRECT
    252  CB_       59.7540   23.2360    5.8500 C.3       128 TYR128      0.0000 DICT
    253 1HB_       59.0490   23.1180    6.5490 H         128 TYR128      0.0000 DICT
    254 2HB_       60.3640   22.4440    5.8550 H         128 TYR128      0.0000 DICT
    255  CG_       60.5850   24.4350    6.2610 C.ar      128 TYR128      0.0000 DICT
    256  CD1       60.0170   25.5090    6.9580 C.ar      128 TYR128      0.0000 DICT
    257  HD1       59.0520   25.4710    7.2160 H         128 TYR128      0.0000 DICT
    258  CD2       61.9390   24.5120    5.9370 C.ar      128 TYR128      0.0000 DICT
    259  HD2       62.3720   23.7480    5.4590 H         128 TYR128      0.0000 DICT
    260  CE1       60.7740   26.6290    7.2980 C.ar      128 TYR128      0.0000 DICT
    261  HE1       60.3540   27.3850    7.8010 H         128 TYR128      0.0000 DICT
    262  CE2       62.7020   25.6280    6.2650 C.ar      128 TYR128      0.0000 DICT
    263  HE2       63.6700   25.6630    6.0180 H         128 TYR128      0.0000 DICT
    264  CZ_       62.1150   26.6910    6.9350 C.ar      128 TYR128      0.0000 DICT
    265  OH_       62.8850   27.7880    7.1950 O.3       128 TYR128      0.0000 DICT
    266  HH_       63.8040   27.5260    7.2560 H         128 TYR128      0.0000 DICT
    267  N__       57.3850   21.4700    4.3910 N.am      129 LEU129      0.0000 BACKBONE | DICT | DIRECT
    268  H__       56.7990   22.0060    4.9980 H         129 LEU129      0.0000 BACKBONE | DICT | ESSENTIAL | DIRECT
    269  CA_       56.9800   20.1380    3.9290 C.3       129 LEU129      0.0000 BACKBONE | DICT | DIRECT
    270  HA_       57.8170   19.6130    4.0800 H         129 LEU129      0.0000 BACKBONE | DICT
    271  C__       56.6350   20.0730    2.4480 C.2       129 LEU129      0.0000 BACKBONE | DICT | DIRECT
    272  O__       56.8540   19.0450    1.8040 O.2       129 LEU129      0.0000 BACKBONE | DICT | DIRECT
    273  CB_       55.7920   19.5780    4.7440 C.3       129 LEU129      0.0000 DICT
    274 1HB_       55.0050   20.1790    4.6020 H         129 LEU129      0.0000 DICT
    275 2HB_       55.5800   18.6630    4.4010 H         129 LEU129      0.0000 DICT
    276  CG_       56.0150   19.4640    6.2450 C.3       129 LEU129      0.0000 DICT
    277  HG_       56.2320   20.3650    6.6220 H         129 LEU129      0.0000 DICT
    278  CD1       54.7540   18.9560    6.9360 C.3       129 LEU129      0.0000 DICT
    279 1HD1       54.8930   18.8780    7.9230 H         129 LEU129      0.0000 DICT
    280 2HD1       54.4940   18.0550    6.5900 H         129 LEU129      0.0000 DICT
    281 3HD1       53.9860   19.5780    6.7820 H         129 LEU129      0.0000 DICT
    282  CD2       57.1740   18.5050    6.4900 C.3       129 LEU129      0.0000 DICT
    283 1HD2       57.3540   18.4020    7.4680 H         129 LEU129      0.0000 DICT
    284 2HD2       58.0120   18.8370    6.0570 H         129 LEU129      0.0000 DICT
    285 3HD2       56.9740   17.5990    6.1170 H         129 LEU129      0.0000 DICT
    286  N__       56.0840   21.1540    1.9050 N.am      130 ILE130      0.0000 BACKBONE | DICT | DIRECT
    287  H__       55.9090   21.9610    2.4690 H         130 ILE130      0.0000 BACKBONE | DICT | ESSENTIAL | DIRECT
    288  CA_       55.7350   21.1680    0.4920 C.3       130 ILE130      0.0000 BACKBONE | DICT | DIRECT
    289  HA_       55.3320   20.2750    0.2920 H         130 ILE130      0.0000 BACKBONE | DICT
    290  C__       56.9890   21.3470   -0.3510 C.2       130 ILE130      0.0000 BACKBONE | DICT | DIRECT
    291  O__       57.2360   20.5810   -1.2770 O.2       130 ILE130      0.0000 BACKBONE | DICT | DIRECT
    292  CB_       54.7050   22.2740    0.2070 C.3       130 ILE130      0.0000 DICT
    293  HB_       54.4950   22.2980   -0.7700 H         130 ILE130      0.0000 DICT
    294  CG1       55.2630   23.6320    0.5890 C.3       130 ILE130      0.0000 DICT
    295 1HG1       55.2150   23.7290    1.5830 H         130 ILE130      0.0000 DICT
    296 2HG1       56.2170   23.6790    0.2950 H         130 ILE130      0.0000 DICT
    297  CG2       53.4200   21.9890    0.9520 C.3       130 ILE130      0.0000 DICT
    298 1HG2       52.7390   22.6990    0.7780 H         130 ILE130      0.0000 DICT
    299 2HG2       53.5790   21.9510    1.9390 H         130 ILE130      0.0000 DICT
    300 3HG2       53.0300   21.1120    0.6700 H         130 ILE130      0.0000 DICT
    301  CD1       54.5130   24.7830   -0.0400 C.3       130 ILE130      0.0000 DICT
    302 1HD1       54.9080   25.6600    0.2340 H         130 ILE130      0.0000 DICT
    303 2HD1       53.5520   24.7790    0.2380 H         130 ILE130      0.0000 DICT
    304 3HD1       54.5450   24.7300   -1.0380 H         130 ILE130      0.0000 DICT
    305  N__       57.7910   22.3480   -0.0180 N.am      131 GLY131      0.0000 BACKBONE | DICT | DIRECT
    306  H__       57.5450   22.9490    0.7430 H         131 GLY131      0.0000 BACKBONE | DICT | ESSENTIAL | DIRECT
    307  CA_       59.0240   22.5790   -0.7490 C.3       131 GLY131      0.0000 BACKBONE | DICT | DIRECT
    308 1HA_       58.7970   22.8600   -1.6820 H         131 GLY131      0.0000 BACKBONE | DICT
    309 2HA_       59.5340   23.3100   -0.2960 H         131 GLY131      0.0000 BACKBONE | DICT
    310  C__       59.8310   21.2900   -0.7600 C.2       131 GLY131      0.0000 BACKBONE | DICT | DIRECT
    311  O__       60.2920   20.8470   -1.8020 O.2       131 GLY131      0.0000 BACKBONE | DICT | DIRECT
    312  N__       59.9920   20.6920    0.4110 N.am      132 ILE132      0.0000 BACKBONE | DICT | DIRECT
    313  H__       59.5800   21.1030    1.2250 H         132 ILE132      0.0000 BACKBONE | DICT | ESSENTIAL | DIRECT
    314  CA_       60.7510   19.4530    0.5520 C.3       132 ILE132      0.0000 BACKBONE | DICT | DIRECT
    315  HA_       61.6990   19.6600    0.3090 H         132 ILE132      0.0000 BACKBONE | DICT
    316  C__       60.1950   18.4120   -0.4100 C.2       132 ILE132      0.0000 BACKBONE | DICT | DIRECT
    317  O__       60.9440   17.7670   -1.1390 O.2       132 ILE132      0.0000 BACKBONE | DICT | DIRECT
    318  CB_       60.6820   18.9530    2.0100 C.3       132 ILE132      0.0000 DICT
    319  HB_       59.8360   19.2650    2.4430 H         132 ILE132      0.0000 DICT
    320  CG1       61.8400   19.5100    2.8150 C.3       132 ILE132      0.0000 DICT
    321 1HG1       62.6660   18.9960    2.5840 H         132 ILE132      0.0000 DICT
    322 2HG1       61.9660   20.4710    2.5690 H         132 ILE132      0.0000 DICT
    323  CG2       60.6850   17.4400    2.0340 C.3       132 ILE132      0.0000 DICT
    324 1HG2       60.6410   17.0970    2.9720 H         132 ILE132      0.0000 DICT
    325 2HG2       61.5160   17.0770    1.6120 H         132 ILE132      0.0000 DICT
    326 3HG2       59.9010   17.0730    1.5350 H         132 ILE132      0.0000 DICT
    327  CD1       61.6250   19.4240    4.3080 C.3       132 ILE132      0.0000 DICT
    328 1HD1       62.4070   19.8000    4.8050 H         132 ILE132      0.0000 DICT
    329 2HD1       61.5040   18.4750    4.5980 H         132 ILE132      0.0000 DICT
    330 3HD1       60.8110   19.9350    4.5830 H         132 ILE132      0.0000 DICT
    331  N__       58.8770   18.2590   -0.4180 N.am      133 ILE133      0.0000 BACKBONE | DICT | DIRECT
    332  H__       58.3140   18.8030    0.2050 H         133 ILE133      0.0000 BACKBONE | DICT | ESSENTIAL | DIRECT
    333  CA_       58.2380   17.3120   -1.3190 C.3       133 ILE133      0.0000 BACKBONE | DICT | DIRECT
    334  HA_       58.5600   16.4040   -1.0500 H         133 ILE133      0.0000 BACKBONE | DICT
    335  C__       58.6510   17.6610   -2.7550 C.2       133 ILE133      0.0000 BACKBONE | DICT | DIRECT
    336  O__       59.1600   16.8220   -3.4940 O.2       133 ILE133      0.0000 BACKBONE | DICT | DIRECT
    337  CB_       56.7020   17.3840   -1.1900 C.3       133 ILE133      0.0000 DICT
    338  HB_       56.4090   18.3220   -1.0070 H         133 ILE133      0.0000 DICT
    339  CG1       56.2460   16.5130   -0.0340 C.3       133 ILE133      0.0000 DICT
    340 1HG1       56.2720   15.5570   -0.3260 H         133 ILE133      0.0000 DICT
    341 2HG1       56.8750   16.6460    0.7320 H         133 ILE133      0.0000 DICT
    342  CG2       56.0490   16.9500   -2.4830 C.3       133 ILE133      0.0000 DICT
    343 1HG2       55.0530   16.9920   -2.4140 H         133 ILE133      0.0000 DICT
    344 2HG2       56.3020   16.0110   -2.7150 H         133 ILE133      0.0000 DICT
    345 3HG2       56.3290   17.5400   -3.2410 H         133 ILE133      0.0000 DICT
    346  CD1       54.8460   16.8310    0.4370 C.3       133 ILE133      0.0000 DICT
    347 1HD1       54.5810   16.2380    1.1980 H         133 ILE133      0.0000 DICT
    348 2HD1       54.1820   16.7010   -0.3000 H         133 ILE133      0.0000 DICT
    349 3HD1       54.7790   17.7790    0.7480 H         133 ILE133      0.0000 DICT
    350  N__       58.4340   18.9130   -3.1380 N.am      134 ALA134      0.0000 BACKBONE | DICT | DIRECT
    351  H__       58.0190   19.5560   -2.4940 H         134 ALA134      0.0000 BACKBONE | DICT | ESSENTIAL | DIRECT
    352  CA_       58.7860   19.3720   -4.4720 C.3       134 ALA134      0.0000 BACKBONE | DICT | DIRECT
    353  HA_       58.2360   18.8310   -5.1080 H         134 ALA134      0.0000 BACKBONE | DICT
    354  C__       60.2680   19.1140   -4.7690 C.2       134 ALA134      0.0000 BACKBONE | DICT | DIRECT
    355  O__       60.6130   18.5010   -5.7790 O.2       134 ALA134      0.0000 BACKBONE | DICT | DIRECT
    356  CB_       58.4390   20.8590   -4.6040 C.3       134 ALA134      0.0000 DICT
    357 1HB_       58.6720   21.2020   -5.5150 H         134 ALA134      0.0000 DICT
    358 2HB_       58.9410   21.4050   -3.9330 H         134 ALA134      0.0000 DICT
    359 3HB_       57.4620   21.0140   -4.4580 H         134 ALA134      0.0000 DICT
    360  N__       61.1350   19.5690   -3.8780 N.am      135 ASN135      0.0000 BACKBONE | DICT | DIRECT
    361  H__       60.7940   20.0540   -3.0720 H         135 ASN135      0.0000 BACKBONE | DICT | ESSENTIAL | DIRECT
    362  CA_       62.5720   19.3840   -4.0370 C.3       135 ASN135      0.0000 BACKBONE | DICT | DIRECT
    363  HA_       62.8000   19.8550   -4.8890 H         135 ASN135      0.0000 BACKBONE | DICT
    364  C__       62.9540   17.9020   -4.2030 C.2       135 ASN135      0.0000 BACKBONE | DICT | DIRECT
    365  O__       63.5580   17.5220   -5.1990 O.2       135 ASN135      0.0000 BACKBONE | DICT | DIRECT
    366  CB_       63.3060   20.0170   -2.8280 C.3       135 ASN135      0.0000 DICT
    367 1HB_       62.9740   20.9520   -2.6980 H         135 ASN135      0.0000 DICT
    368 2HB_       63.1120   19.4770   -2.0090 H         135 ASN135      0.0000 DICT
    369  CG_       64.8120   20.0700   -3.0150 C.2       135 ASN135      0.0000 DICT
    370  OD1       65.3380   19.6420   -4.0470 O.2       135 ASN135      0.0000 DICT
    371  ND2       65.5080   20.6150   -2.0200 N.am      135 ASN135      0.0000 DICT
    372 1HD2       66.5030   20.6920   -2.0890 H         135 ASN135      0.0000 DICT
    373 2HD2       65.0370   20.9480   -1.2030 H         135 ASN135      0.0000 DICT
    374  N__       62.6060   17.0660   -3.2320 N.am      136 GLY136      0.0000 BACKBONE | DICT | DIRECT
    375  H__       62.1130   17.4180   -2.4370 H         136 GLY136      0.0000 BACKBONE | DICT | ESSENTIAL | DIRECT
    376  CA_       62.9280   15.6420   -3.3000 C.3       136 GLY136      0.0000 BACKBONE | DICT | DIRECT
    377 1HA_       63.9220   15.5580   -3.2270 H         136 GLY136      0.0000 BACKBONE | DICT
    378 2HA_       62.4970   15.2020   -2.5120 H         136 GLY136      0.0000 BACKBONE | DICT
    379  C__       62.4510   14.9610   -4.5900 C.2       136 GLY136      0.0000 BACKBONE | DICT | DIRECT
    380  O__       63.1030   14.0510   -5.0970 O.2       136 GLY136      0.0000 BACKBONE | DICT | DIRECT
    381  OXT       61.4090   15.3140   -5.1370 O.co2     136 GLY136      0.0000 CAP | DICT
    382  N__       53.5600   10.3250   -8.1450 N.am      214 GLY214      0.0000 BACKBONE | DICT | DIRECT
    383 1H__       53.7630    9.4230   -7.7650 H         214 GLY214      0.0000 BACKBONE | DICT | ESSENTIAL | DIRECT
    384 2H__       53.3590   10.2110   -9.1180 H         214 GLY214      0.0000 BACKBONE | DICT | ESSENTIAL | DIRECT
    385 3H__       52.7330   10.6680   -7.6990 H         214 GLY214      0.0000 BACKBONE | DICT | ESSENTIAL | DIRECT
    386  CA_       54.6780   11.2390   -7.9460 C.3       214 GLY214      0.0000 BACKBONE | DICT | DIRECT
    387 1HA_       54.8520   11.3210   -6.9650 H         214 GLY214      0.0000 BACKBONE | DICT
    388 2HA_       55.4850   10.8590   -8.3980 H         214 GLY214      0.0000 BACKBONE | DICT
    389  C__       54.3240   12.6010   -8.5410 C.2       214 GLY214      0.0000 BACKBONE | DICT | DIRECT
    390  O__       54.5570   13.6560   -7.9400 O.2       214 GLY214      0.0000 BACKBONE | DICT | DIRECT
    391  N__       53.7550   12.5620   -9.7380 N.am      215 ARG215      0.0000 BACKBONE | DICT | DIRECT
    392  H__       53.6030   11.6750  -10.1730 H         215 ARG215      0.0000 BACKBONE | DICT | ESSENTIAL | DIRECT
    393  CA_       53.3460   13.7670  -10.4370 C.3       215 ARG215      0.0000 BACKBONE | DICT | DIRECT
    394  HA_       54.1650   14.3410  -10.4440 H         215 ARG215      0.0000 BACKBONE | DICT
    395  C__       52.2360   14.5080   -9.6990 C.2       215 ARG215      0.0000 BACKBONE | DICT | DIRECT
    396  O__       52.3080   15.7240   -9.5280 O.2       215 ARG215      0.0000 BACKBONE | DICT | DIRECT
    397  CB_       52.8750   13.4100  -11.8650 C.3       215 ARG215      0.0000 DICT
    398 1HB_       52.7860   14.2580  -12.3870 H         215 ARG215      0.0000 DICT
    399 2HB_       53.5700   12.8280  -12.2880 H         215 ARG215      0.0000 DICT
    400  CG_       51.5450   12.6740  -11.9530 C.3       215 ARG215      0.0000 DICT
    401 1HG_       51.6100   11.8090  -11.4560 H         215 ARG215      0.0000 DICT
    402 2HG_       50.8260   13.2390  -11.5470 H         215 ARG215      0.0000 DICT
    403  CD_       51.1720   12.3810  -13.3650 C.3       215 ARG215      0.0000 DICT
    404 1HD_       51.0950   13.2390  -13.8720 H         215 ARG215      0.0000 DICT
    405 2HD_       51.8790   11.8090  -13.7810 H         215 ARG215      0.0000 DICT
    406  NE_       49.9000   11.6770  -13.4580 N.pl3     215 ARG215      0.0000 DICT
    407  HE_       49.4120   11.4630  -12.6110 H         215 ARG215      0.0000 DICT
    408  CZ_       49.3540   11.3050  -14.6110 C.cat     215 ARG215      0.0000 DICT
    409  NH1       49.8400   11.7220  -15.7750 N.pl3     215 ARG215      0.0000 DICT
    410 1HH1       50.6330   12.3310  -15.7970 H         215 ARG215      0.0000 DICT
    411 2HH1       49.4120   11.4280  -16.6300 H         215 ARG215      0.0000 DICT
    412  NH2       48.2670   10.5370  -14.6000 N.pl3     215 ARG215      0.0000 DICT
    413 1HH2       47.8690   10.2460  -13.7300 H         215 ARG215      0.0000 DICT
    414 2HH2       47.8490   10.2510  -15.4620 H         215 ARG215      0.0000 DICT
    415  N__       51.2080   13.7830   -9.2610 N.am      216 ILE216      0.0000 BACKBONE | DICT | DIRECT
    416  H__       51.1920   12.7940   -9.4100 H         216 ILE216      0.0000 BACKBONE | DICT | ESSENTIAL | DIRECT
    417  CA_       50.1080   14.4340   -8.5640 C.3       216 ILE216      0.0000 BACKBONE | DICT | DIRECT
    418  HA_       49.8320   15.1540   -9.2000 H         216 ILE216      0.0000 BACKBONE | DICT
    419  C__       50.5580   15.0580   -7.2620 C.2       216 ILE216      0.0000 BACKBONE | DICT | DIRECT
    420  O__       50.1460   16.1650   -6.9290 O.2       216 ILE216      0.0000 BACKBONE | DICT | DIRECT
    421  CB_       48.9400   13.4650   -8.2890 C.3       216 ILE216      0.0000 DICT
    422  HB_       49.3040   12.6100   -7.9200 H         216 ILE216      0.0000 DICT
    423  CG1       48.1760   13.1930   -9.5850 C.3       216 ILE216      0.0000 DICT
    424 1HG1       48.7990   12.7560  -10.2330 H         216 ILE216      0.0000 DICT
    425 2HG1       47.4190   12.5730   -9.3810 H         216 ILE216      0.0000 DICT
    426  CG2       47.9850   14.0630   -7.2760 C.3       216 ILE216      0.0000 DICT
    427 1HG2       47.2240   13.4420   -7.0910 H         216 ILE216      0.0000 DICT
    428 2HG2       47.6040   14.9260   -7.6090 H         216 ILE216      0.0000 DICT
    429 3HG2       48.4500   14.2460   -6.4100 H         216 ILE216      0.0000 DICT
    430  CD1       47.6050   14.4440  -10.2410 C.3       216 ILE216      0.0000 DICT
    431 1HD1       47.1160   14.2160  -11.0830 H         216 ILE216      0.0000 DICT
    432 2HD1       48.3320   15.0900  -10.4740 H         216 ILE216      0.0000 DICT
    433 3HD1       46.9650   14.9090   -9.6300 H         216 ILE216      0.0000 DICT
    434  N__       51.4130   14.3770   -6.5160 N.am      217 LEU217      0.0000 BACKBONE | DICT | DIRECT
    435  H__       51.7510   13.4810   -6.8030 H         217 LEU217      0.0000 BACKBONE | DICT | ESSENTIAL | DIRECT
    436  CA_       51.8410   14.9760   -5.2700 C.3       217 LEU217      0.0000 BACKBONE | DICT | DIRECT
    437  HA_       50.9980   15.3460   -4.8790 H         217 LEU217      0.0000 BACKBONE | DICT
    438  C__       52.7720   16.1630   -5.4580 C.2       217 LEU217      0.0000 BACKBONE | DICT | DIRECT
    439  O__       52.7520   17.1030   -4.6600 O.2       217 LEU217      0.0000 BACKBONE | DICT | DIRECT
    440  CB_       52.4170   13.9140   -4.3370 C.3       217 LEU217      0.0000 DICT
    441 1HB_       52.7880   13.1420   -4.8540 H         217 LEU217      0.0000 DICT
    442 2HB_       53.1310   14.2970   -3.7510 H         217 LEU217      0.0000 DICT
    443  CG_       51.1770   13.5020   -3.5200 C.3       217 LEU217      0.0000 DICT
    444  HG_       50.3770   14.0190   -3.8260 H         217 LEU217      0.0000 DICT
    445  CD1       50.8220   12.0310   -3.7450 C.3       217 LEU217      0.0000 DICT
    446 1HD1       50.0170   11.7710   -3.2120 H         217 LEU217      0.0000 DICT
    447 2HD1       51.5770   11.4340   -3.4720 H         217 LEU217      0.0000 DICT
    448 3HD1       50.6230   11.8540   -4.7090 H         217 LEU217      0.0000 DICT
    449  CD2       51.4090   13.8390   -2.0510 C.3       217 LEU217      0.0000 DICT
    450 1HD2       50.6180   13.5820   -1.4950 H         217 LEU217      0.0000 DICT
    451 2HD2       51.5650   14.8190   -1.9290 H         217 LEU217      0.0000 DICT
    452 3HD2       52.2070   13.3540   -1.6940 H         217 LEU217      0.0000 DICT
    453  N__       53.5730   16.1460   -6.5150 N.am      218 VAL218      0.0000 BACKBONE | DICT | DIRECT
    454  H__       53.5850   15.3530   -7.1250 H         218 VAL218      0.0000 BACKBONE | DICT | ESSENTIAL | DIRECT
    455  CA_       54.4330   17.2880   -6.7810 C.3       218 VAL218      0.0000 BACKBONE | DICT | DIRECT
    456  HA_       55.0320   17.4410   -5.9950 H         218 VAL218      0.0000 BACKBONE | DICT
    457  C__       53.4780   18.4600   -7.0370 C.2       218 VAL218      0.0000 BACKBONE | DICT | DIRECT
    458  O__       53.6850   19.5760   -6.5740 O.2       218 VAL218      0.0000 BACKBONE | DICT | DIRECT
    459  CB_       55.3040   17.0180   -8.0290 C.3       218 VAL218      0.0000 DICT
    460  HB_       54.7080   16.9780   -8.8310 H         218 VAL218      0.0000 DICT
    461  CG1       56.3040   18.1370   -8.2930 C.3       218 VAL218      0.0000 DICT
    462 1HG1       56.8560   17.9410   -9.1040 H         218 VAL218      0.0000 DICT
    463 2HG1       56.9260   18.2520   -7.5180 H         218 VAL218      0.0000 DICT
    464 3HG1       55.8360   19.0080   -8.4430 H         218 VAL218      0.0000 DICT
    465  CG2       56.0120   15.6830   -7.8870 C.3       218 VAL218      0.0000 DICT
    466 1HG2       56.5810   15.4920   -8.6870 H         218 VAL218      0.0000 DICT
    467 2HG2       55.3540   14.9360   -7.7930 H         218 VAL218      0.0000 DICT
    468 3HG2       56.6030   15.6750   -7.0810 H         218 VAL218      0.0000 DICT
    469  N__       52.4150   18.1790   -7.7730 N.am      219 PHE219      0.0000 BACKBONE | DICT | DIRECT
    470  H__       52.2960   17.2440   -8.1080 H         219 PHE219      0.0000 BACKBONE | DICT | ESSENTIAL | DIRECT
    471  CA_       51.4070   19.1830   -8.1160 C.3       219 PHE219      0.0000 BACKBONE | DICT | DIRECT
    472  HA_       51.8910   19.8910   -8.6310 H         219 PHE219      0.0000 BACKBONE | DICT
    473  C__       50.8130   19.8260   -6.8630 C.2       219 PHE219      0.0000 BACKBONE | DICT | DIRECT
    474  O__       50.7220   21.0600   -6.7650 O.2       219 PHE219      0.0000 BACKBONE | DICT | DIRECT
    475  CB_       50.2930   18.5210   -8.9680 C.3       219 PHE219      0.0000 DICT
    476 1HB_       50.0000   17.6790   -8.5160 H         219 PHE219      0.0000 DICT
    477 2HB_       49.5200   19.1520   -9.0320 H         219 PHE219      0.0000 DICT
    478  CG_       50.6830   18.1580  -10.3690 C.ar      219 PHE219      0.0000 DICT
    479  CD1       51.2010   16.8930  -10.6460 C.ar      219 PHE219      0.0000 DICT
    480  HD1       51.3130   16.2360   -9.9010 H         219 PHE219      0.0000 DICT
    481  CD2       50.5170   19.0660  -11.4130 C.ar      219 PHE219      0.0000 DICT
    482  HD2       50.1360   19.9710  -11.2230 H         219 PHE219      0.0000 DICT
    483  CE1       51.5620   16.5300  -11.9310 C.ar      219 PHE219      0.0000 DICT
    484  HE1       51.9230   15.6160  -12.1160 H         219 PHE219      0.0000 DICT
    485  CE2       50.8720   18.7320  -12.7190 C.ar      219 PHE219      0.0000 DICT
    486  HE2       50.7420   19.3840  -13.4650 H         219 PHE219      0.0000 DICT
    487  CZ_       51.4160   17.4580  -12.9680 C.ar      219 PHE219      0.0000 DICT
    488  HZ_       51.7020   17.2140  -13.8950 H         219 PHE219      0.0000 DICT
    489  N__       50.4030   18.9860   -5.9170 N.am      220 LEU220      0.0000 BACKBONE | DICT | DIRECT
    490  H__       50.4880   18.0010   -6.0640 H         220 LEU220      0.0000 BACKBONE | DICT | ESSENTIAL | DIRECT
    491  CA_       49.8320   19.4770   -4.6690 C.3       220 LEU220      0.0000 BACKBONE | DICT | DIRECT
    492  HA_       49.0330   20.0220   -4.9220 H         220 LEU220      0.0000 BACKBONE | DICT
    493  C__       50.8530   20.3360   -3.9360 C.2       220 LEU220      0.0000 BACKBONE | DICT | DIRECT
    494  O__       50.5150   21.3750   -3.3620 O.2       220 LEU220      0.0000 BACKBONE | DICT | DIRECT
    495  CB_       49.4140   18.3090   -3.7820 C.3       220 LEU220      0.0000 DICT
    496 1HB_       50.2210   17.7470   -3.6020 H         220 LEU220      0.0000 DICT
    497 2HB_       49.0660   18.6780   -2.9200 H         220 LEU220      0.0000 DICT
    498  CG_       48.3340   17.4190   -4.3960 C.3       220 LEU220      0.0000 DICT
    499  HG_       48.6300   17.0760   -5.2880 H         220 LEU220      0.0000 DICT
    500  CD1       48.0980   16.2110   -3.5160 C.3       220 LEU220      0.0000 DICT
    501 1HD1       47.3930   15.6170   -3.9040 H         220 LEU220      0.0000 DICT
    502 2HD1       47.7990   16.4860   -2.6020 H         220 LEU220      0.0000 DICT
    503 3HD1       48.9340   15.6710   -3.4170 H         220 LEU220      0.0000 DICT
    504  CD2       47.0590   18.2370   -4.5900 C.3       220 LEU220      0.0000 DICT
    505 1HD2       46.3330   17.6790   -4.9910 H         220 LEU220      0.0000 DICT
    506 2HD2       47.2210   19.0140   -5.1980 H         220 LEU220      0.0000 DICT
    507 3HD2       46.7260   18.5940   -3.7170 H         220 LEU220      0.0000 DICT
    508  N__       52.1100   19.8990   -3.9690 N.am      221 SER221      0.0000 BACKBONE | DICT | DIRECT
    509  H__       52.3210   19.0500   -4.4530 H         221 SER221      0.0000 BACKBONE | DICT | ESSENTIAL | DIRECT
    510  CA_       53.1830   20.6310   -3.3160 C.3       221 SER221      0.0000 BACKBONE | DICT | DIRECT
    511  HA_       52.9820   20.6430   -2.3360 H         221 SER221      0.0000 BACKBONE | DICT
    512  C__       53.2110   22.0520   -3.8620 C.2       221 SER221      0.0000 BACKBONE | DICT | DIRECT
    513  O__       53.3570   23.0110   -3.1100 O.2       221 SER221      0.0000 BACKBONE | DICT | DIRECT
    514  CB_       54.5210   19.9250   -3.5480 C.3       221 SER221      0.0000 DICT
    515 1HB_       55.1550   20.1260   -2.8010 H         221 SER221      0.0000 DICT
    516 2HB_       54.3860   18.9360   -3.6140 H         221 SER221      0.0000 DICT
    517  OG_       55.1520   20.3370   -4.7470 O.3       221 SER221      0.0000 DICT
    518  HG_       56.0930   20.4300   -4.5970 H         221 SER221      0.0000 DICT
    519  N__       53.0550   22.1950   -5.1710 N.am      222 VAL222      0.0000 BACKBONE | DICT | DIRECT
    520  H__       52.9370   21.3900   -5.7520 H         222 VAL222      0.0000 BACKBONE | DICT | ESSENTIAL | DIRECT
    521  CA_       53.0560   23.5280   -5.7620 C.3       222 VAL222      0.0000 BACKBONE | DICT | DIRECT
    522  HA_       53.8620   23.9750   -5.3730 H         222 VAL222      0.0000 BACKBONE | DICT
    523  C__       51.7850   24.2810   -5.3660 C.2       222 VAL222      0.0000 BACKBONE | DICT | DIRECT
    524  O__       51.8380   25.4600   -5.0180 O.2       222 VAL222      0.0000 BACKBONE | DICT | DIRECT
    525  CB_       53.1750   23.4680   -7.3050 C.3       222 VAL222      0.0000 DICT
    526  HB_       52.5080   22.8190   -7.6720 H         222 VAL222      0.0000 DICT
    527  CG1       52.8900   24.8500   -7.9110 C.3       222 VAL222      0.0000 DICT
    528 1HG1       52.9630   24.8260   -8.9080 H         222 VAL222      0.0000 DICT
    529 2HG1       53.5390   25.5310   -7.5710 H         222 VAL222      0.0000 DICT
    530 3HG1       51.9680   25.1600   -7.6780 H         222 VAL222      0.0000 DICT
    531  CG2       54.5770   22.9970   -7.6920 C.3       222 VAL222      0.0000 DICT
    532 1HG2       54.6780   22.9500   -8.6860 H         222 VAL222      0.0000 DICT
    533 2HG2       54.7650   22.0880   -7.3210 H         222 VAL222      0.0000 DICT
    534 3HG2       55.2750   23.6220   -7.3410 H         222 VAL222      0.0000 DICT
    535  N__       50.6460   23.5940   -5.4100 N.am      223 SER223      0.0000 BACKBONE | DICT | DIRECT
    536  H__       50.6600   22.6420   -5.7150 H         223 SER223      0.0000 BACKBONE | DICT | ESSENTIAL | DIRECT
    537  CA_       49.3760   24.2030   -5.0210 C.3       223 SER223      0.0000 BACKBONE | DICT | DIRECT
    538  HA_       49.2170   24.9590   -5.6560 H         223 SER223      0.0000 BACKBONE | DICT
    539  C__       49.4630   24.7370   -3.5920 C.2       223 SER223      0.0000 BACKBONE | DICT | DIRECT
    540  O__       49.0420   25.8550   -3.3120 O.2       223 SER223      0.0000 BACKBONE | DICT | DIRECT
    541  CB_       48.2520   23.1740   -5.1320 C.3       223 SER223      0.0000 DICT
    542 1HB_       48.4450   22.3840   -4.5510 H         223 SER223      0.0000 DICT
    543 2HB_       47.3790   23.5810   -4.8620 H         223 SER223      0.0000 DICT
    544  OG_       48.0890   22.6870   -6.4520 O.3       223 SER223      0.0000 DICT
    545  HG_       48.0530   21.7300   -6.4370 H         223 SER223      0.0000 DICT
    546  N__       50.0180   23.9320   -2.6900 N.am      224 ARG224      0.0000 BACKBONE | DICT | DIRECT
    547  H__       50.3440   23.0320   -2.9790 H         224 ARG224      0.0000 BACKBONE | DICT | ESSENTIAL | DIRECT
    548  CA_       50.1650   24.3210   -1.2980 C.3       224 ARG224      0.0000 BACKBONE | DICT | DIRECT
    549  HA_       49.2390   24.5950   -1.0390 H         224 ARG224      0.0000 BACKBONE | DICT
    550  C__       51.1000   25.5220   -1.1030 C.2       224 ARG224      0.0000 BACKBONE | DICT | DIRECT
    551  O__       50.8630   26.3680   -0.2270 O.2       224 ARG224      0.0000 BACKBONE | DICT | DIRECT
    552  CB_       50.6780   23.1240   -0.4650 C.3       224 ARG224      0.0000 DICT
    553 1HB_       51.6370   23.2910   -0.2360 H         224 ARG224      0.0000 DICT
    554 2HB_       50.1380   23.0730    0.3750 H         224 ARG224      0.0000 DICT
    555  CG_       50.5980   21.7660   -1.1480 C.3       224 ARG224      0.0000 DICT
    556 1HG_       49.6440   21.5590   -1.3650 H         224 ARG224      0.0000 DICT
    557 2HG_       51.1350   21.7850   -1.9910 H         224 ARG224      0.0000 DICT
    558  CD_       51.1280   20.6810   -0.2750 C.3       224 ARG224      0.0000 DICT
    559 1HD_       52.0850   20.8700   -0.0570 H         224 ARG224      0.0000 DICT
    560 2HD_       50.5940   20.6440    0.5690 H         224 ARG224      0.0000 DICT
    561  NE_       51.0550   19.3770   -0.9210 N.pl3     224 ARG224      0.0000 DICT
    562  HE_       50.6750   19.3250   -1.8450 H         224 ARG224      0.0000 DICT
    563  CZ_       51.4670   18.2530   -0.3440 C.cat     224 ARG224      0.0000 DICT
    564  NH1       52.1570   18.2680    0.7910 N.pl3     224 ARG224      0.0000 DICT
    565 1HH1       52.3770   19.1380    1.2310 H         224 ARG224      0.0000 DICT
    566 2HH1       52.4560   17.4080    1.2060 H         224 ARG224      0.0000 DICT
    567  NH2       51.2280   17.0880   -0.9420 N.pl3     224 ARG224      0.0000 DICT
    568 1HH2       50.7420   17.0650   -1.8160 H         224 ARG224      0.0000 DICT
    569 2HH2       51.5330   16.2360   -0.5170 H         224 ARG224      0.0000 DICT
    570  N__       52.1650   25.6050   -1.8990 N.am      225 ILE225      0.0000 BACKBONE | DICT | DIRECT
    571  H__       52.3370   24.9020   -2.5890 H         225 ILE225      0.0000 BACKBONE | DICT | ESSENTIAL | DIRECT
    572  CA_       53.0710   26.7250   -1.7540 C.3       225 ILE225      0.0000 BACKBONE | DICT | DIRECT
    573  HA_       53.3150   26.7800   -0.7860 H         225 ILE225      0.0000 BACKBONE | DICT
    574  C__       52.3490   27.9930   -2.1800 C.2       225 ILE225      0.0000 BACKBONE | DICT | DIRECT
    575  O__       52.6220   29.0870   -1.6630 O.2       225 ILE225      0.0000 BACKBONE | DICT | DIRECT
    576  CB_       54.3500   26.4980   -2.5660 C.3       225 ILE225      0.0000 DICT
    577  HB_       54.6820   25.5670   -2.4160 H         225 ILE225      0.0000 DICT
    578  CG1       55.4380   27.4550   -2.1210 C.3       225 ILE225      0.0000 DICT
    579 1HG1       55.2490   28.3560   -2.5110 H         225 ILE225      0.0000 DICT
    580 2HG1       55.4220   27.5130   -1.1230 H         225 ILE225      0.0000 DICT
    581  CG2       54.0590   26.6580   -4.0420 C.3       225 ILE225      0.0000 DICT
    582 1HG2       54.8840   26.5130   -4.5880 H         225 ILE225      0.0000 DICT
    583 2HG2       53.7160   27.5760   -4.2420 H         225 ILE225      0.0000 DICT
    584 3HG2       53.3700   26.0000   -4.3450 H         225 ILE225      0.0000 DICT
    585  CD1       56.8220   27.0280   -2.5520 C.3       225 ILE225      0.0000 DICT
    586 1HD1       57.5120   27.6820   -2.2410 H         225 ILE225      0.0000 DICT
    587 2HD1       56.8830   26.9670   -3.5490 H         225 ILE225      0.0000 DICT
    588 3HD1       57.0550   26.1320   -2.1740 H         225 ILE225      0.0000 DICT
    589  N__       51.4120   27.8390   -3.1110 N.am      226 ALA226      0.0000 BACKBONE | DICT | DIRECT
    590  H__       51.2550   26.9330   -3.5030 H         226 ALA226      0.0000 BACKBONE | DICT | ESSENTIAL | DIRECT
    591  CA_       50.6080   28.9670   -3.5720 C.3       226 ALA226      0.0000 BACKBONE | DICT | DIRECT
    592  HA_       51.2460   29.7100   -3.7750 H         226 ALA226      0.0000 BACKBONE | DICT
    593  C__       49.6310   29.3560   -2.4700 C.2       226 ALA226      0.0000 BACKBONE | DICT | DIRECT
    594  O__       49.3140   30.5230   -2.3000 O.2       226 ALA226      0.0000 BACKBONE | DICT | DIRECT
    595  CB_       49.8270   28.5940   -4.8320 C.3       226 ALA226      0.0000 DICT
    596 1HB_       49.2750   29.3640   -5.1520 H         226 ALA226      0.0000 DICT
    597 2HB_       49.2120   27.8260   -4.6580 H         226 ALA226      0.0000 DICT
    598 3HB_       50.4460   28.3310   -5.5720 H         226 ALA226      0.0000 DICT
    599  N__       49.1270   28.3760   -1.7340 N.am      227 LEU227      0.0000 BACKBONE | DICT | DIRECT
    600  H__       49.3750   27.4260   -1.9260 H         227 LEU227      0.0000 BACKBONE | DICT | ESSENTIAL | DIRECT
    601  CA_       48.2150   28.6850   -0.6490 C.3       227 LEU227      0.0000 BACKBONE | DICT | DIRECT
    602  HA_       47.5070   29.2880   -1.0170 H         227 LEU227      0.0000 BACKBONE | DICT
    603  C__       48.9920   29.3860    0.4540 C.2       227 LEU227      0.0000 BACKBONE | DICT | DIRECT
    604  O__       48.5850   30.4350    0.9560 O.2       227 LEU227      0.0000 BACKBONE | DICT | DIRECT
    605  CB_       47.5860   27.3910   -0.1150 C.3       227 LEU227      0.0000 DICT
    606 1HB_       46.8980   27.0840   -0.7730 H         227 LEU227      0.0000 DICT
    607 2HB_       48.3070   26.7020   -0.0420 H         227 LEU227      0.0000 DICT
    608  CG_       46.9120   27.5030    1.2440 C.3       227 LEU227      0.0000 DICT
    609  HG_       46.1640   28.1650    1.1940 H         227 LEU227      0.0000 DICT
    610  CD1       46.3220   26.1590    1.6600 C.3       227 LEU227      0.0000 DICT
    611 1HD1       45.8770   26.2250    2.5530 H         227 LEU227      0.0000 DICT
    612 2HD1       47.0340   25.4600    1.7230 H         227 LEU227      0.0000 DICT
    613 3HD1       45.6410   25.8460    0.9990 H         227 LEU227      0.0000 DICT
    614  CD2       47.9480   27.9630    2.2620 C.3       227 LEU227      0.0000 DICT
    615 1HD2       47.5430   28.0500    3.1720 H         227 LEU227      0.0000 DICT
    616 2HD2       48.3280   28.8530    2.0090 H         227 LEU227      0.0000 DICT
    617 3HD2       48.7050   27.3120    2.3220 H         227 LEU227      0.0000 DICT
    618  N__       50.1240   28.8010    0.8280 N.am      228 GLN228      0.0000 BACKBONE | DICT | DIRECT
    619  H__       50.4130   27.9510    0.3880 H         228 GLN228      0.0000 BACKBONE | DICT | ESSENTIAL | DIRECT
    620  CA_       50.9440   29.3860    1.8700 C.3       228 GLN228      0.0000 BACKBONE | DICT | DIRECT
    621  HA_       50.3590   29.3530    2.6800 H         228 GLN228      0.0000 BACKBONE | DICT
    622  C__       51.3010   30.8310    1.5340 C.2       228 GLN228      0.0000 BACKBONE | DICT | DIRECT
    623  O__       50.8260   31.7660    2.1750 O.2       228 GLN228      0.0000 BACKBONE | DICT | DIRECT
    624  CB_       52.2550   28.5730    2.0730 C.3       228 GLN228      0.0000 DICT
    625 1HB_       52.4540   28.5110    3.0510 H         228 GLN228      0.0000 DICT
    626 2HB_       52.1320   27.6540    1.6990 H         228 GLN228      0.0000 DICT
    627  CG_       53.4540   29.1990    1.3910 C.3       228 GLN228      0.0000 DICT
    628 1HG_       53.2700   29.2620    0.4110 H         228 GLN228      0.0000 DICT
    629 2HG_       53.5940   30.1160    1.7640 H         228 GLN228      0.0000 DICT
    630  CD_       54.7160   28.3970    1.5950 C.2       228 GLN228      0.0000 DICT
    631  OE1       54.7400   27.3530    2.2470 O.2       228 GLN228      0.0000 DICT
    632  NE2       55.8160   28.9120    1.0310 N.am      228 GLN228      0.0000 DICT
    633 1HE2       56.6950   28.4470    1.1330 H         228 GLN228      0.0000 DICT
    634 2HE2       55.7580   29.7620    0.5080 H         228 GLN228      0.0000 DICT
    635  N__       52.1160   31.0040    0.5000 N.am      229 SER229      0.0000 BACKBONE | DICT | DIRECT
    636  H__       52.4140   30.2060   -0.0250 H         229 SER229      0.0000 BACKBONE | DICT | ESSENTIAL | DIRECT
    637  CA_       52.5850   32.3190    0.1130 C.3       229 SER229      0.0000 BACKBONE | DICT | DIRECT
    638  HA_       52.7120   32.7330    1.0140 H         229 SER229      0.0000 BACKBONE | DICT
    639  C__       51.6120   33.2750   -0.5480 C.2       229 SER229      0.0000 BACKBONE | DICT | DIRECT
    640  O__       51.7070   34.4850   -0.3560 O.2       229 SER229      0.0000 BACKBONE | DICT | DIRECT
    641  CB_       53.8670   32.1550   -0.7520 C.3       229 SER229      0.0000 DICT
    642 1HB_       54.5690   31.6370   -0.2630 H         229 SER229      0.0000 DICT
    643 2HB_       53.6630   31.7030   -1.6200 H         229 SER229      0.0000 DICT
    644  OG_       54.4140   33.4250   -1.0550 O.3       229 SER229      0.0000 DICT
    645  HG_       55.3660   33.3540   -1.1230 H         229 SER229      0.0000 DICT
    646  N__       50.6650   32.7540   -1.3060 N.am      230 LEU230      0.0000 BACKBONE | DICT | DIRECT
    647  H__       50.5970   31.7630   -1.4250 H         230 LEU230      0.0000 BACKBONE | DICT | ESSENTIAL | DIRECT
    648  CA_       49.7290   33.6380   -1.9610 C.3       230 LEU230      0.0000 BACKBONE | DICT | DIRECT
    649  HA_       50.2460   34.4680   -2.1720 H         230 LEU230      0.0000 BACKBONE | DICT
    650  C__       48.6010   34.0390   -1.0400 C.2       230 LEU230      0.0000 BACKBONE | DICT | DIRECT
    651  O__       48.0740   35.1630   -1.1380 O.2       230 LEU230      0.0000 BACKBONE | DICT | DIRECT
    652  CB_       49.1960   32.9580   -3.2400 C.3       230 LEU230      0.0000 DICT
    653 1HB_       48.8640   32.0480   -2.9920 H         230 LEU230      0.0000 DICT
    654 2HB_       48.4370   33.5070   -3.5900 H         230 LEU230      0.0000 DICT
    655  CG_       50.1920   32.7830   -4.3780 C.3       230 LEU230      0.0000 DICT
    656  HG_       50.9590   32.2200   -4.0690 H         230 LEU230      0.0000 DICT
    657  CD1       49.5360   32.0760   -5.5590 C.3       230 LEU230      0.0000 DICT
    658 1HD1       50.1840   31.9570   -6.3110 H         230 LEU230      0.0000 DICT
    659 2HD1       48.7580   32.6010   -5.9040 H         230 LEU230      0.0000 DICT
    660 3HD1       49.2020   31.1710   -5.2940 H         230 LEU230      0.0000 DICT
    661  CD2       50.6920   34.1600   -4.7980 C.3       230 LEU230      0.0000 DICT
    662 1HD2       51.3520   34.0880   -5.5470 H         230 LEU230      0.0000 DICT
    663 2HD2       51.1420   34.6260   -4.0360 H         230 LEU230      0.0000 DICT
    664 3HD2       49.9370   34.7360   -5.1080 H         230 LEU230      0.0000 DICT
    665  N__       48.2370   33.1420   -0.1240 N.am      231 MET231      0.0000 BACKBONE | DICT | DIRECT
    666  H__       48.7220   32.2710   -0.0520 H         231 MET231      0.0000 BACKBONE | DICT | ESSENTIAL | DIRECT
    667  CA_       47.1310   33.4390    0.7680 C.3       231 MET231      0.0000 BACKBONE | DICT | DIRECT
    668  HA_       47.0260   34.4090    0.5490 H         231 MET231      0.0000 BACKBONE | DICT
    669  C__       47.3330   33.5040    2.2690 C.2       231 MET231      0.0000 BACKBONE | DICT | DIRECT
    670  O__       46.8530   34.4450    2.9000 O.2       231 MET231      0.0000 BACKBONE | DICT | DIRECT
    671  CB_       45.9580   32.4210    0.4410 C.3       231 MET231      0.0000 DICT
    672 1HB_       45.8550   32.3290   -0.5500 H         231 MET231      0.0000 DICT
    673 2HB_       46.1640   31.5270    0.8390 H         231 MET231      0.0000 DICT
    674  CG_       44.6320   32.8700    0.9960 C.3       231 MET231      0.0000 DICT
    675 1HG_       44.4400   33.7570    0.5750 H         231 MET231      0.0000 DICT
    676 2HG_       43.9580   32.2010    0.6840 H         231 MET231      0.0000 DICT
    677  SD_       44.7980   32.9460    2.8140 S.3       231 MET231      0.0000 DICT
    678  CE_       45.2150   31.2330    3.1590 C.3       231 MET231      0.0000 DICT
    679 1HE_       45.3460   31.0860    4.1390 H         231 MET231      0.0000 DICT
    680 2HE_       46.0590   30.9690    2.6930 H         231 MET231      0.0000 DICT
    681 3HE_       44.4890   30.6180    2.8510 H         231 MET231      0.0000 DICT
    682  N__       48.0250   32.5280    2.8530 N.am      232 MET232      0.0000 BACKBONE | DICT | DIRECT
    683  H__       48.4260   31.8010    2.2960 H         232 MET232      0.0000 BACKBONE | DICT | ESSENTIAL | DIRECT
    684  CA_       48.2010   32.5130    4.2980 C.3       232 MET232      0.0000 BACKBONE | DICT | DIRECT
    685  HA_       47.2610   32.5910    4.6310 H         232 MET232      0.0000 BACKBONE | DICT
    686  C__       48.9420   33.7170    4.8710 C.2       232 MET232      0.0000 BACKBONE | DICT | DIRECT
    687  O__       48.6000   34.2040    5.9470 O.2       232 MET232      0.0000 BACKBONE | DICT | DIRECT
    688  CB_       48.8640   31.1920    4.7350 C.3       232 MET232      0.0000 DICT
    689 1HB_       49.7530   31.1030    4.2860 H         232 MET232      0.0000 DICT
    690 2HB_       48.9900   31.1970    5.7270 H         232 MET232      0.0000 DICT
    691  CG_       48.0270   29.9930    4.3720 C.3       232 MET232      0.0000 DICT
    692 1HG_       47.9370   30.0080    3.3760 H         232 MET232      0.0000 DICT
    693 2HG_       48.5560   29.1900    4.6470 H         232 MET232      0.0000 DICT
    694  SD_       46.4320   30.1530    5.2500 S.3       232 MET232      0.0000 DICT
    695  CE_       47.0150   30.1750    6.9490 C.3       232 MET232      0.0000 DICT
    696 1HE_       46.2520   30.2600    7.5890 H         232 MET232      0.0000 DICT
    697 2HE_       47.6350   30.9440    7.1060 H         232 MET232      0.0000 DICT
    698 3HE_       47.5090   29.3330    7.1700 H         232 MET232      0.0000 DICT
    699  N__       49.9460   34.2060    4.1520 N.am      233 LEU233      0.0000 BACKBONE | DICT | DIRECT
    700  H__       50.1870   33.7660    3.2870 H         233 LEU233      0.0000 BACKBONE | DICT | ESSENTIAL | DIRECT
    701  CA_       50.7060   35.3700    4.5940 C.3       233 LEU233      0.0000 BACKBONE | DICT | DIRECT
    702  HA_       51.1560   35.1180    5.4510 H         233 LEU233      0.0000 BACKBONE | DICT
    703  C__       49.7350   36.5350    4.8020 C.2       233 LEU233      0.0000 BACKBONE | DICT | DIRECT
    704  O__       49.8920   37.3400    5.7190 O.2       233 LEU233      0.0000 BACKBONE | DICT | DIRECT
    705  CB_       51.7560   35.7490    3.5320 C.3       233 LEU233      0.0000 DICT
    706 1HB_       51.2800   35.9370    2.6730 H         233 LEU233      0.0000 DICT
    707 2HB_       52.2280   36.5760    3.8390 H         233 LEU233      0.0000 DICT
    708  CG_       52.8120   34.6890    3.2540 C.3       233 LEU233      0.0000 DICT
    709  HG_       52.3710   33.8580    2.9160 H         233 LEU233      0.0000 DICT
    710  CD1       53.7870   35.1730    2.1860 C.3       233 LEU233      0.0000 DICT
    711 1HD1       54.4840   34.4810    1.9980 H         233 LEU233      0.0000 DICT
    712 2HD1       54.2530   36.0080    2.4780 H         233 LEU233      0.0000 DICT
    713 3HD1       53.3110   35.3700    1.3290 H         233 LEU233      0.0000 DICT
    714  CD2       53.5540   34.3950    4.5520 C.3       233 LEU233      0.0000 DICT
    715 1HD2       54.2600   33.7000    4.4120 H         233 LEU233      0.0000 DICT
    716 2HD2       52.9270   34.0590    5.2550 H         233 LEU233      0.0000 DICT
    717 3HD2       53.9990   35.2180    4.9060 H         233 LEU233      0.0000 DICT
    718  N__       48.7250   36.6140    3.9450 N.am      234 GLU234      0.0000 BACKBONE | DICT | DIRECT
    719  H__       48.6450   35.9300    3.2200 H         234 GLU234      0.0000 BACKBONE | DICT | ESSENTIAL | DIRECT
    720  CA_       47.7300   37.6730    4.0350 C.3       234 GLU234      0.0000 BACKBONE | DICT | DIRECT
    721  HA_       48.2630   38.4980    4.2240 H         234 GLU234      0.0000 BACKBONE | DICT
    722  C__       46.7320   37.4220    5.1810 C.2       234 GLU234      0.0000 BACKBONE | DICT | DIRECT
    723  O__       46.3610   38.3380    5.9250 O.2       234 GLU234      0.0000 BACKBONE | DICT | DIRECT
    724  CB_       46.9640   37.7920    2.7060 C.3       234 GLU234      0.0000 DICT
    725 1HB_       46.8790   36.8710    2.3270 H         234 GLU234      0.0000 DICT
    726 2HB_       46.0550   38.1510    2.9170 H         234 GLU234      0.0000 DICT
    727  CG_       47.5390   38.6690    1.6050 C.3       234 GLU234      0.0000 DICT
    728 1HG_       47.6130   39.6010    1.9580 H         234 GLU234      0.0000 DICT
    729 2HG_       48.4500   38.3240    1.3780 H         234 GLU234      0.0000 DICT
    730  CD_       46.7550   38.7350    0.3290 C.2       234 GLU234      0.0000 DICT
    731  OE1       45.7070   38.1340    0.1400 O.co2     234 GLU234      0.0000 DICT
    732  OE2       47.3010   39.4630   -0.5260 O.co2     234 GLU234      0.0000 DICT
    733  N__       46.2930   36.1810    5.3250 N.am      235 ILE235      0.0000 BACKBONE | DICT | DIRECT
    734  H__       46.6100   35.4600    4.7090 H         235 ILE235      0.0000 BACKBONE | DICT | ESSENTIAL | DIRECT
    735  CA_       45.3500   35.8770    6.3810 C.3       235 ILE235      0.0000 BACKBONE | DICT | DIRECT
    736  HA_       44.6070   36.5420    6.3090 H         235 ILE235      0.0000 BACKBONE | DICT
    737  C__       46.0610   36.0430    7.7310 C.2       235 ILE235      0.0000 BACKBONE | DICT | DIRECT
    738  O__       45.4550   36.4900    8.7110 O.2       235 ILE235      0.0000 BACKBONE | DICT | DIRECT
    739  CB_       44.7250   34.4860    6.1870 C.3       235 ILE235      0.0000 DICT
    740  HB_       44.4440   34.3760    5.2330 H         235 ILE235      0.0000 DICT
    741  CG1       43.4860   34.3260    7.0450 C.3       235 ILE235      0.0000 DICT
    742 1HG1       43.7710   34.1500    7.9880 H         235 ILE235      0.0000 DICT
    743 2HG1       42.9600   35.1760    7.0090 H         235 ILE235      0.0000 DICT
    744  CG2       45.7440   33.4130    6.5010 C.3       235 ILE235      0.0000 DICT
    745 1HG2       45.3520   32.5010    6.3790 H         235 ILE235      0.0000 DICT
    746 2HG2       46.0630   33.4870    7.4460 H         235 ILE235      0.0000 DICT
    747 3HG2       46.5400   33.4880    5.9010 H         235 ILE235      0.0000 DICT
    748  CD1       42.5920   33.1930    6.5980 C.3       235 ILE235      0.0000 DICT
    749 1HD1       41.7870   33.1180    7.1860 H         235 ILE235      0.0000 DICT
    750 2HD1       43.0780   32.3190    6.6290 H         235 ILE235      0.0000 DICT
    751 3HD1       42.2760   33.3350    5.6600 H         235 ILE235      0.0000 DICT
    752  N__       47.3530   35.7280    7.7770 N.am      236 THR236      0.0000 BACKBONE | DICT | DIRECT
    753  H__       47.8060   35.3680    6.9620 H         236 THR236      0.0000 BACKBONE | DICT | ESSENTIAL | DIRECT
    754  CA_       48.1120   35.9050    9.0110 C.3       236 THR236      0.0000 BACKBONE | DICT | DIRECT
    755  HA_       47.6510   35.3660    9.7160 H         236 THR236      0.0000 BACKBONE | DICT
    756  C__       48.1010   37.3860    9.3460 C.2       236 THR236      0.0000 BACKBONE | DICT | DIRECT
    757  O__       47.6320   37.8030   10.3980 O.2       236 THR236      0.0000 BACKBONE | DICT | DIRECT
    758  CB_       49.5860   35.4230    8.8350 C.3       236 THR236      0.0000 DICT
    759  HB_       50.0840   35.9550    8.1500 H         236 THR236      0.0000 DICT
    760  OG1       49.4910   34.0350    8.3800 O.3       236 THR236      0.0000 DICT
    761  HG1       49.4700   33.4510    9.1380 H         236 THR236      0.0000 DICT
    762  CG2       50.4250   35.5520   10.1160 C.3       236 THR236      0.0000 DICT
    763 1HG2       51.3610   35.2350    9.9640 H         236 THR236      0.0000 DICT
    764 2HG2       50.0330   35.0090   10.8580 H         236 THR236      0.0000 DICT
    765 3HG2       50.4690   36.5040   10.4210 H         236 THR236      0.0000 DICT
    766  N__       48.6290   38.1770    8.4290 N.am      237 ILE237      0.0000 BACKBONE | DICT | DIRECT
    767  H__       48.9920   37.7700    7.5900 H         237 ILE237      0.0000 BACKBONE | DICT | ESSENTIAL | DIRECT
    768  CA_       48.7000   39.6180    8.5990 C.3       237 ILE237      0.0000 BACKBONE | DICT | DIRECT
    769  HA_       49.2890   39.7610    9.3950 H         237 ILE237      0.0000 BACKBONE | DICT
    770  C__       47.3290   40.2140    8.9060 C.2       237 ILE237      0.0000 BACKBONE | DICT | DIRECT
    771  O__       47.2100   41.1280    9.7230 O.2       237 ILE237      0.0000 BACKBONE | DICT | DIRECT
    772  CB_       49.3000   40.2590    7.3240 C.3       237 ILE237      0.0000 DICT
    773  HB_       48.8740   39.8660    6.5090 H         237 ILE237      0.0000 DICT
    774  CG1       50.7880   39.9780    7.2370 C.3       237 ILE237      0.0000 DICT
    775 1HG1       51.2650   40.5900    7.8680 H         237 ILE237      0.0000 DICT
    776 2HG1       50.9500   39.0290    7.5070 H         237 ILE237      0.0000 DICT
    777  CG2       49.0280   41.7460    7.3140 C.3       237 ILE237      0.0000 DICT
    778 1HG2       49.4100   42.1750    6.4960 H         237 ILE237      0.0000 DICT
    779 2HG2       49.4360   42.1900    8.1130 H         237 ILE237      0.0000 DICT
    780 3HG2       48.0460   41.9310    7.3280 H         237 ILE237      0.0000 DICT
    781  CD1       51.3540   40.1840    5.8520 C.3       237 ILE237      0.0000 DICT
    782 1HD1       52.3350   39.9910    5.8330 H         237 ILE237      0.0000 DICT
    783 2HD1       51.2220   41.1270    5.5470 H         237 ILE237      0.0000 DICT
    784 3HD1       50.9090   39.5820    5.1890 H         237 ILE237      0.0000 DICT
    785  N__       46.2900   39.7060    8.2570 N.am      238 SER238      0.0000 BACKBONE | DICT | DIRECT
    786  H__       46.4250   38.9710    7.5920 H         238 SER238      0.0000 BACKBONE | DICT | ESSENTIAL | DIRECT
    787  CA_       44.9490   40.2210    8.5140 C.3       238 SER238      0.0000 BACKBONE | DICT | DIRECT
    788  HA_       45.0070   41.2090    8.3730 H         238 SER238      0.0000 BACKBONE | DICT
    789  C__       44.5390   39.9120    9.9610 C.2       238 SER238      0.0000 BACKBONE | DICT | DIRECT
    790  O__       43.9760   40.7610   10.6560 O.2       238 SER238      0.0000 BACKBONE | DICT | DIRECT
    791  CB_       43.9340   39.6190    7.5280 C.3       238 SER238      0.0000 DICT
    792 1HB_       44.1670   39.8700    6.5880 H         238 SER238      0.0000 DICT
    793 2HB_       43.9120   38.6230    7.6120 H         238 SER238      0.0000 DICT
    794  OG_       42.6170   40.0830    7.7640 O.3       238 SER238      0.0000 DICT
    795  HG_       42.6200   41.0380    7.8170 H         238 SER238      0.0000 DICT
    796  N__       44.8370   38.7020   10.4160 N.am      239 SER239      0.0000 BACKBONE | DICT | DIRECT
    797  H__       45.3020   38.0510    9.8160 H         239 SER239      0.0000 BACKBONE | DICT | ESSENTIAL | DIRECT
    798  CA_       44.4970   38.3060   11.7780 C.3       239 SER239      0.0000 BACKBONE | DICT | DIRECT
    799  HA_       43.5100   38.4540   11.8450 H         239 SER239      0.0000 BACKBONE | DICT
    800  C__       45.2060   39.1660   12.8140 C.2       239 SER239      0.0000 BACKBONE | DICT | DIRECT
    801  O__       44.6460   39.4620   13.8710 O.2       239 SER239      0.0000 BACKBONE | DICT | DIRECT
    802  OXT       46.3490   39.5770   12.6090 O.co2     239 SER239      0.0000 CAP | DICT
    803  CB_       44.8520   36.8390   12.0090 C.3       239 SER239      0.0000 DICT
    804 1HB_       45.8060   36.6640   11.7670 H         239 SER239      0.0000 DICT
    805 2HB_       44.6990   36.5850   12.9640 H         239 SER239      0.0000 DICT
    806  OG_       44.0470   35.9930   11.2080 O.3       239 SER239      0.0000 DICT
    807  HG_       43.2120   36.4240   11.0270 H         239 SER239      0.0000 DICT
    808  N__       41.6760   40.4570    0.4040 N.am      315 TYR315      0.0000 BACKBONE | DICT | DIRECT
    809 1H__       41.6950   41.0500    1.2090 H         315 TYR315      0.0000 BACKBONE | DICT | ESSENTIAL | DIRECT
    810 2H__       41.5380   41.0350   -0.4010 H         315 TYR315      0.0000 BACKBONE | DICT | ESSENTIAL | DIRECT
    811 3H__       42.5730   40.0230    0.3210 H         315 TYR315      0.0000 BACKBONE | DICT | ESSENTIAL | DIRECT
    812  CA_       40.6290   39.4660    0.5160 C.3       315 TYR315      0.0000 BACKBONE | DICT | DIRECT
    813  HA_       40.8500   38.9100    1.3170 H         315 TYR315      0.0000 BACKBONE | DICT
    814  C__       40.6140   38.5730   -0.7150 C.2       315 TYR315      0.0000 BACKBONE | DICT | DIRECT
    815  O__       40.3630   37.3710   -0.6080 O.2       315 TYR315      0.0000 BACKBONE | DICT | DIRECT
    816  CB_       39.2730   40.1810    0.6860 C.3       315 TYR315      0.0000 DICT
    817 1HB_       38.9610   40.4880   -0.2120 H         315 TYR315      0.0000 DICT
    818 2HB_       38.6150   39.5290    1.0640 H         315 TYR315      0.0000 DICT
    819  CG_       39.3060   41.3890    1.6030 C.ar      315 TYR315      0.0000 DICT
    820  CD1       39.5670   42.6710    1.1060 C.ar      315 TYR315      0.0000 DICT
    821  HD1       39.7050   42.7990    0.1230 H         315 TYR315      0.0000 DICT
    822  CD2       39.0970   41.2520    2.9750 C.ar      315 TYR315      0.0000 DICT
    823  HD2       38.8880   40.3490    3.3490 H         315 TYR315      0.0000 DICT
    824  CE1       39.6380   43.7740    1.9560 C.ar      315 TYR315      0.0000 DICT
    825  HE1       39.8200   44.6840    1.5840 H         315 TYR315      0.0000 DICT
    826  CE2       39.1730   42.3430    3.8330 C.ar      315 TYR315      0.0000 DICT
    827  HE2       39.0250   42.2200    4.8140 H         315 TYR315      0.0000 DICT
    828  CZ_       39.4550   43.6010    3.3240 C.ar      315 TYR315      0.0000 DICT
    829  OH_       39.5700   44.6380    4.2050 O.3       315 TYR315      0.0000 DICT
    830  HH_       39.5960   45.4650    3.7230 H         315 TYR315      0.0000 DICT
    831  N__       40.8870   39.1430   -1.8860 N.am      316 TYR316      0.0000 BACKBONE | DICT | DIRECT
    832  H__       41.0790   40.1230   -1.9400 H         316 TYR316      0.0000 BACKBONE | DICT | ESSENTIAL | DIRECT
    833  CA_       40.9020   38.3230   -3.0840 C.3       316 TYR316      0.0000 BACKBONE | DICT | DIRECT
    834  HA_       40.0220   37.8480   -3.0960 H         316 TYR316      0.0000 BACKBONE | DICT
    835  C__       42.0360   37.3200   -3.0040 C.2       316 TYR316      0.0000 BACKBONE | DICT | DIRECT
    836  O__       41.8650   36.1550   -3.3360 O.2       316 TYR316      0.0000 BACKBONE | DICT | DIRECT
    837  CB_       41.0470   39.1870   -4.3450 C.3       316 TYR316      0.0000 DICT
    838 1HB_       41.6130   39.9810   -4.1230 H         316 TYR316      0.0000 DICT
    839 2HB_       41.4970   38.6430   -5.0530 H         316 TYR316      0.0000 DICT
    840  CG_       39.7330   39.6940   -4.9100 C.ar      316 TYR316      0.0000 DICT
    841  CD1       39.1880   40.9160   -4.4980 C.ar      316 TYR316      0.0000 DICT
    842  HD1       39.6890   41.4800   -3.8410 H         316 TYR316      0.0000 DICT
    843  CD2       39.0190   38.9440   -5.8430 C.ar      316 TYR316      0.0000 DICT
    844  HD2       39.4000   38.0780   -6.1690 H         316 TYR316      0.0000 DICT
    845  CE1       37.9610   41.3600   -4.9860 C.ar      316 TYR316      0.0000 DICT
    846  HE1       37.5880   42.2380   -4.6860 H         316 TYR316      0.0000 DICT
    847  CE2       37.7910   39.3730   -6.3320 C.ar      316 TYR316      0.0000 DICT
    848  HE2       37.2940   38.8160   -6.9980 H         316 TYR316      0.0000 DICT
    849  CZ_       37.2570   40.5760   -5.8940 C.ar      316 TYR316      0.0000 DICT
    850  OH_       36.0260   40.9380   -6.3610 O.3       316 TYR316      0.0000 DICT
    851  HH_       36.0580   41.0230   -7.3140 H         316 TYR316      0.0000 DICT
    852  N__       43.1980   37.7660   -2.5600 N.am      317 ALA317      0.0000 BACKBONE | DICT | DIRECT
    853  H__       43.2950   38.7290   -2.3090 H         317 ALA317      0.0000 BACKBONE | DICT | ESSENTIAL | DIRECT
    854  CA_       44.3370   36.8700   -2.4330 C.3       317 ALA317      0.0000 BACKBONE | DICT | DIRECT
    855  HA_       44.5020   36.5260   -3.3570 H         317 ALA317      0.0000 BACKBONE | DICT
    856  C__       44.0360   35.6850   -1.5040 C.2       317 ALA317      0.0000 BACKBONE | DICT | DIRECT
    857  O__       44.2970   34.5200   -1.8360 O.2       317 ALA317      0.0000 BACKBONE | DICT | DIRECT
    858  CB_       45.5380   37.6590   -1.8920 C.3       317 ALA317      0.0000 DICT
    859 1HB_       46.3390   37.0680   -1.7940 H         317 ALA317      0.0000 DICT
    860 2HB_       45.3340   38.0520   -0.9960 H         317 ALA317      0.0000 DICT
    861 3HB_       45.7820   38.4070   -2.5090 H         317 ALA317      0.0000 DICT
    862  N__       43.4880   36.0080   -0.3370 N.am      318 PHE318      0.0000 BACKBONE | DICT | DIRECT
    863  H__       43.2960   36.9720   -0.1520 H         318 PHE318      0.0000 BACKBONE | DICT | ESSENTIAL | DIRECT
    864  CA_       43.1540   35.0260    0.6840 C.3       318 PHE318      0.0000 BACKBONE | DICT | DIRECT
    865  HA_       44.0020   34.5420    0.9000 H         318 PHE318      0.0000 BACKBONE | DICT
    866  C__       42.1460   34.0310    0.1430 C.2       318 PHE318      0.0000 BACKBONE | DICT | DIRECT
    867  O__       42.3200   32.8180    0.2830 O.2       318 PHE318      0.0000 BACKBONE | DICT | DIRECT
    868  CB_       42.5790   35.7520    1.9280 C.3       318 PHE318      0.0000 DICT
    869 1HB_       43.2510   35.7040    2.6670 H         318 PHE318      0.0000 DICT
    870 2HB_       42.4100   36.7090    1.6920 H         318 PHE318      0.0000 DICT
    871  CG_       41.2940   35.1910    2.4590 C.ar      318 PHE318      0.0000 DICT
    872  CD1       41.3150   34.2060    3.4450 C.ar      318 PHE318      0.0000 DICT
    873  HD1       42.1940   33.8760    3.7890 H         318 PHE318      0.0000 DICT
    874  CD2       40.0670   35.6580    1.9920 C.ar      318 PHE318      0.0000 DICT
    875  HD2       40.0460   36.3710    1.2920 H         318 PHE318      0.0000 DICT
    876  CE1       40.1440   33.6770    3.9570 C.ar      318 PHE318      0.0000 DICT
    877  HE1       40.1740   32.9770    4.6710 H         318 PHE318      0.0000 DICT
    878  CE2       38.8690   35.1450    2.4870 C.ar      318 PHE318      0.0000 DICT
    879  HE2       37.9910   35.4900    2.1540 H         318 PHE318      0.0000 DICT
    880  CZ_       38.9170   34.1330    3.4630 C.ar      318 PHE318      0.0000 DICT
    881  HZ_       38.0660   33.7350    3.8060 H         318 PHE318      0.0000 DICT
    882  N__       41.0950   34.5530   -0.4850 N.am      319 LYS319      0.0000 BACKBONE | DICT | DIRECT
    883  H__       41.0200   35.5460   -0.5770 H         319 LYS319      0.0000 BACKBONE | DICT | ESSENTIAL | DIRECT
    884  CA_       40.0530   33.7010   -1.0400 C.3       319 LYS319      0.0000 BACKBONE | DICT | DIRECT
    885  HA_       39.9040   33.0310   -0.3130 H         319 LYS319      0.0000 BACKBONE | DICT
    886  C__       40.4640   32.9040   -2.2690 C.2       319 LYS319      0.0000 BACKBONE | DICT | DIRECT
    887  O__       40.1440   31.7170   -2.4030 O.2       319 LYS319      0.0000 BACKBONE | DICT | DIRECT
    888  CB_       38.8030   34.5610   -1.3600 C.3       319 LYS319      0.0000 DICT
    889 1HB_       38.9580   35.4840   -1.0070 H         319 LYS319      0.0000 DICT
    890 2HB_       38.6920   34.5980   -2.3530 H         319 LYS319      0.0000 DICT
    891  CG_       37.4910   34.0580   -0.7700 C.3       319 LYS319      0.0000 DICT
    892 1HG_       37.3000   33.1460   -1.1320 H         319 LYS319      0.0000 DICT
    893 2HG_       37.5780   34.0110    0.2250 H         319 LYS319      0.0000 DICT
    894  CD_       36.3320   34.9780   -1.1200 C.3       319 LYS319      0.0000 DICT
    895 1HD_       36.5240   35.8900   -0.7580 H         319 LYS319      0.0000 DICT
    896 2HD_       36.2460   35.0250   -2.1150 H         319 LYS319      0.0000 DICT
    897  CE_       35.0190   34.4980   -0.5450 C.3       319 LYS319      0.0000 DICT
    898 1HE_       34.8080   33.5890   -0.9050 H         319 LYS319      0.0000 DICT
    899 2HE_       35.0860   34.4550    0.4520 H         319 LYS319      0.0000 DICT
    900  NZ_       33.9180   35.4250   -0.9110 N.4       319 LYS319      0.0000 DICT
    901 1HZ_       33.0460   35.1130   -0.5330 H         319 LYS319      0.0000 DICT
    902 2HZ_       33.8170   35.4880   -1.9030 H         319 LYS319      0.0000 DICT
    903 3HZ_       34.0920   36.3450   -0.5600 H         319 LYS319      0.0000 DICT
    904  N__       41.1850   33.5500   -3.1750 N.am      320 ILE320      0.0000 BACKBONE | DICT | DIRECT
    905  H__       41.4330   34.5070   -3.0240 H         320 ILE320      0.0000 BACKBONE | DICT | ESSENTIAL | DIRECT
    906  CA_       41.6160   32.8760   -4.3830 C.3       320 ILE320      0.0000 BACKBONE | DICT | DIRECT
    907  HA_       40.7550   32.5750   -4.7930 H         320 ILE320      0.0000 BACKBONE | DICT
    908  C__       42.4710   31.6450   -4.1040 C.2       320 ILE320      0.0000 BACKBONE | DICT | DIRECT
    909  O__       42.0750   30.5300   -4.4250 O.2       320 ILE320      0.0000 BACKBONE | DICT | DIRECT
    910  CB_       42.4000   33.8550   -5.2960 C.3       320 ILE320      0.0000 DICT
    911  HB_       43.1230   34.3050   -4.7720 H         320 ILE320      0.0000 DICT
    912  CG1       41.4760   34.9340   -5.8270 C.3       320 ILE320      0.0000 DICT
    913 1HG1       40.9360   34.5500   -6.5770 H         320 ILE320      0.0000 DICT
    914 2HG1       40.8660   35.2230   -5.0900 H         320 ILE320      0.0000 DICT
    915  CG2       43.0670   33.1080   -6.4280 C.3       320 ILE320      0.0000 DICT
    916 1HG2       43.5750   33.7330   -7.0210 H         320 ILE320      0.0000 DICT
    917 2HG2       42.3920   32.6320   -6.9910 H         320 ILE320      0.0000 DICT
    918 3HG2       43.7110   32.4260   -6.0780 H         320 ILE320      0.0000 DICT
    919  CD1       42.2110   36.1490   -6.3420 C.3       320 ILE320      0.0000 DICT
    920 1HD1       41.5710   36.8370   -6.6840 H         320 ILE320      0.0000 DICT
    921 2HD1       42.8280   35.9040   -7.0910 H         320 ILE320      0.0000 DICT
    922 3HD1       42.7580   36.5700   -5.6190 H         320 ILE320      0.0000 DICT
    923  N__       43.6360   31.8400   -3.4970 N.am      321 SER321      0.0000 BACKBONE | DICT | DIRECT
    924  H__       43.8970   32.7650   -3.2210 H         321 SER321      0.0000 BACKBONE | DICT | ESSENTIAL | DIRECT
    925  CA_       44.5440   30.7270   -3.2250 C.3       321 SER321      0.0000 BACKBONE | DICT | DIRECT
    926  HA_       44.6500   30.2950   -4.1210 H         321 SER321      0.0000 BACKBONE | DICT
    927  C__       43.9810   29.6380   -2.3290 C.2       321 SER321      0.0000 BACKBONE | DICT | DIRECT
    928  O__       44.3720   28.4710   -2.4210 O.2       321 SER321      0.0000 BACKBONE | DICT | DIRECT
    929  CB_       45.8750   31.2760   -2.6610 C.3       321 SER321      0.0000 DICT
    930 1HB_       45.9430   31.1060   -1.6780 H         321 SER321      0.0000 DICT
    931 2HB_       46.6570   30.8620   -3.1260 H         321 SER321      0.0000 DICT
    932  OG_       45.9650   32.6760   -2.8510 O.3       321 SER321      0.0000 DICT
    933  HG_       45.9860   32.8700   -3.7880 H         321 SER321      0.0000 DICT
    934  N__       43.0600   30.0070   -1.4550 N.am      322 PHE322      0.0000 BACKBONE | DICT | DIRECT
    935  H__       42.7750   30.9630   -1.3890 H         322 PHE322      0.0000 BACKBONE | DICT | ESSENTIAL | DIRECT
    936  CA_       42.4720   29.0030   -0.5960 C.3       322 PHE322      0.0000 BACKBONE | DICT | DIRECT
    937  HA_       43.1890   28.4800   -0.1360 H         322 PHE322      0.0000 BACKBONE | DICT
    938  C__       41.6160   28.1490   -1.5300 C.2       322 PHE322      0.0000 BACKBONE | DICT | DIRECT
    939  O__       41.8010   26.9440   -1.6450 O.2       322 PHE322      0.0000 BACKBONE | DICT | DIRECT
    940  CB_       41.6290   29.6630    0.4840 C.3       322 PHE322      0.0000 DICT
    941 1HB_       42.1990   29.7960    1.2950 H         322 PHE322      0.0000 DICT
    942 2HB_       41.3190   30.5520    0.1450 H         322 PHE322      0.0000 DICT
    943  CG_       40.4190   28.8820    0.8970 C.ar      322 PHE322      0.0000 DICT
    944  CD1       40.4920   27.9930    1.9690 C.ar      322 PHE322      0.0000 DICT
    945  HD1       41.3590   27.8800    2.4540 H         322 PHE322      0.0000 DICT
    946  CD2       39.2040   29.0450    0.2330 C.ar      322 PHE322      0.0000 DICT
    947  HD2       39.1430   29.6880   -0.5300 H         322 PHE322      0.0000 DICT
    948  CE1       39.3880   27.2650    2.3750 C.ar      322 PHE322      0.0000 DICT
    949  HE1       39.4530   26.6380    3.1520 H         322 PHE322      0.0000 DICT
    950  CE2       38.0740   28.3260    0.6170 C.ar      322 PHE322      0.0000 DICT
    951  HE2       37.2030   28.4540    0.1420 H         322 PHE322      0.0000 DICT
    952  CZ_       38.1800   27.4160    1.6850 C.ar      322 PHE322      0.0000 DICT
    953  HZ_       37.3850   26.8720    1.9530 H         322 PHE322      0.0000 DICT
    954  N__       40.7090   28.8070   -2.2310 N.am      323 ILE323      0.0000 BACKBONE | DICT | DIRECT
    955  H__       40.6270   29.7960   -2.1110 H         323 ILE323      0.0000 BACKBONE | DICT | ESSENTIAL | DIRECT
    956  CA_       39.8300   28.1380   -3.1680 C.3       323 ILE323      0.0000 BACKBONE | DICT | DIRECT
    957  HA_       39.2910   27.5050   -2.6130 H         323 ILE323      0.0000 BACKBONE | DICT
    958  C__       40.6380   27.3520   -4.1890 C.2       323 ILE323      0.0000 BACKBONE | DICT | DIRECT
    959  O__       40.3340   26.2010   -4.4690 O.2       323 ILE323      0.0000 BACKBONE | DICT | DIRECT
    960  CB_       38.9200   29.1670   -3.8840 C.3       323 ILE323      0.0000 DICT
    961  HB_       38.7930   29.9750   -3.3090 H         323 ILE323      0.0000 DICT
    962  CG1       37.5510   28.5670   -4.1410 C.3       323 ILE323      0.0000 DICT
    963 1HG1       37.6140   27.9520   -4.9270 H         323 ILE323      0.0000 DICT
    964 2HG1       37.2740   28.0470   -3.3330 H         323 ILE323      0.0000 DICT
    965  CG2       39.5610   29.6240   -5.1750 C.3       323 ILE323      0.0000 DICT
    966 1HG2       38.9820   30.2900   -5.6460 H         323 ILE323      0.0000 DICT
    967 2HG2       39.7100   28.8530   -5.7940 H         323 ILE323      0.0000 DICT
    968 3HG2       40.4460   30.0560   -5.0020 H         323 ILE323      0.0000 DICT
    969  CD1       36.4890   29.6030   -4.4290 C.3       323 ILE323      0.0000 DICT
    970 1HD1       35.6030   29.1710   -4.5930 H         323 ILE323      0.0000 DICT
    971 2HD1       36.7240   30.1400   -5.2390 H         323 ILE323      0.0000 DICT
    972 3HD1       36.3870   30.2340   -3.6610 H         323 ILE323      0.0000 DICT
    973  N__       41.6830   27.9620   -4.7310 N.am      324 PHE324      0.0000 BACKBONE | DICT | DIRECT
    974  H__       41.9010   28.8980   -4.4550 H         324 PHE324      0.0000 BACKBONE | DICT | ESSENTIAL | DIRECT
    975  CA_       42.5200   27.2970   -5.7200 C.3       324 PHE324      0.0000 BACKBONE | DICT | DIRECT
    976  HA_       41.8980   27.0340   -6.4580 H         324 PHE324      0.0000 BACKBONE | DICT
    977  C__       43.1670   26.0420   -5.1310 C.2       324 PHE324      0.0000 BACKBONE | DICT | DIRECT
    978  O__       43.1050   24.9580   -5.7150 O.2       324 PHE324      0.0000 BACKBONE | DICT | DIRECT
    979  CB_       43.6110   28.2680   -6.2280 C.3       324 PHE324      0.0000 DICT
    980 1HB_       43.1760   28.9800   -6.7800 H         324 PHE324      0.0000 DICT
    981 2HB_       44.0620   28.6860   -5.4390 H         324 PHE324      0.0000 DICT
    982  CG_       44.6800   27.6420   -7.0720 C.ar      324 PHE324      0.0000 DICT
    983  CD1       44.5340   27.5830   -8.4570 C.ar      324 PHE324      0.0000 DICT
    984  HD1       43.7080   27.9570   -8.8790 H         324 PHE324      0.0000 DICT
    985  CD2       45.8380   27.1300   -6.4900 C.ar      324 PHE324      0.0000 DICT
    986  HD2       45.9540   27.1790   -5.4980 H         324 PHE324      0.0000 DICT
    987  CE1       45.5080   27.0160   -9.2590 C.ar      324 PHE324      0.0000 DICT
    988  HE1       45.3940   26.9890  -10.2520 H         324 PHE324      0.0000 DICT
    989  CE2       46.8390   26.5520   -7.2700 C.ar      324 PHE324      0.0000 DICT
    990  HE2       47.6720   26.1940   -6.8470 H         324 PHE324      0.0000 DICT
    991  CZ_       46.6550   26.4810   -8.6630 C.ar      324 PHE324      0.0000 DICT
    992  HZ_       47.3510   26.0430   -9.2320 H         324 PHE324      0.0000 DICT
    993  N__       43.7850   26.1870   -3.9650 N.am      325 LEU325      0.0000 BACKBONE | DICT | DIRECT
    994  H__       43.8020   27.0810   -3.5180 H         325 LEU325      0.0000 BACKBONE | DICT | ESSENTIAL | DIRECT
    995  CA_       44.4380   25.0500   -3.3360 C.3       325 LEU325      0.0000 BACKBONE | DICT | DIRECT
    996  HA_       45.0700   24.6970   -4.0260 H         325 LEU325      0.0000 BACKBONE | DICT
    997  C__       43.4810   23.9190   -3.0230 C.2       325 LEU325      0.0000 BACKBONE | DICT | DIRECT
    998  O__       43.8010   22.7590   -3.2640 O.2       325 LEU325      0.0000 BACKBONE | DICT | DIRECT
    999  CB_       45.1700   25.5350   -2.0610 C.3       325 LEU325      0.0000 DICT
   1000 1HB_       45.2750   26.5270   -2.1220 H         325 LEU325      0.0000 DICT
   1001 2HB_       44.6000   25.3080   -1.2710 H         325 LEU325      0.0000 DICT
   1002  CG_       46.5500   24.9490   -1.8050 C.3       325 LEU325      0.0000 DICT
   1003  HG_       47.1560   25.1720   -2.5690 H         325 LEU325      0.0000 DICT
   1004  CD1       47.1560   25.5400   -0.5370 C.3       325 LEU325      0.0000 DICT
   1005 1HD1       48.0640   25.1600   -0.3620 H         325 LEU325      0.0000 DICT
   1006 2HD1       46.5820   25.3450    0.2590 H         325 LEU325      0.0000 DICT
   1007 3HD1       47.2480   26.5330   -0.6130 H         325 LEU325      0.0000 DICT
   1008  CD2       46.4170   23.4370   -1.6710 C.3       325 LEU325      0.0000 DICT
   1009 1HD2       47.3060   23.0120   -1.5020 H         325 LEU325      0.0000 DICT
   1010 2HD2       46.0380   23.0350   -2.5050 H         325 LEU325      0.0000 DICT
   1011 3HD2       45.8110   23.1960   -0.9120 H         325 LEU325      0.0000 DICT
   1012  N__       42.3120   24.2610   -2.4770 N.am      326 ASN326      0.0000 BACKBONE | DICT | DIRECT
   1013  H__       42.1170   25.2240   -2.2910 H         326 ASN326      0.0000 BACKBONE | DICT | ESSENTIAL | DIRECT
   1014  CA_       41.3220   23.2540   -2.1500 C.3       326 ASN326      0.0000 BACKBONE | DICT | DIRECT
   1015  HA_       41.7870   22.6060   -1.5470 H         326 ASN326      0.0000 BACKBONE | DICT
   1016  C__       40.8750   22.5060   -3.3960 C.2       326 ASN326      0.0000 BACKBONE | DICT | DIRECT
   1017  O__       40.9040   21.2710   -3.4250 O.2       326 ASN326      0.0000 BACKBONE | DICT | DIRECT
   1018  CB_       40.1210   23.9130   -1.4320 C.3       326 ASN326      0.0000 DICT
   1019 1HB_       40.4400   24.3350   -0.5830 H         326 ASN326      0.0000 DICT
   1020 2HB_       39.7300   24.6150   -2.0270 H         326 ASN326      0.0000 DICT
   1021  CG_       39.0260   22.9180   -1.0860 C.2       326 ASN326      0.0000 DICT
   1022  OD1       39.1440   21.7220   -1.3690 O.2       326 ASN326      0.0000 DICT
   1023  ND2       37.9630   23.4110   -0.4540 N.am      326 ASN326      0.0000 DICT
   1024 1HD2       37.2140   22.8050   -0.1870 H         326 ASN326      0.0000 DICT
   1025 2HD2       37.9140   24.3880   -0.2460 H         326 ASN326      0.0000 DICT
   1026  N__       40.4730   23.2530   -4.4290 N.am      327 PHE327      0.0000 BACKBONE | DICT | DIRECT
   1027  H__       40.4800   24.2490   -4.3410 H         327 PHE327      0.0000 BACKBONE | DICT | ESSENTIAL | DIRECT
   1028  CA_       40.0250   22.6560   -5.6800 C.3       327 PHE327      0.0000 BACKBONE | DICT | DIRECT
   1029  HA_       39.3070   22.0230   -5.3920 H         327 PHE327      0.0000 BACKBONE | DICT
   1030  C__       41.1080   21.8380   -6.3720 C.2       327 PHE327      0.0000 BACKBONE | DICT | DIRECT
   1031  O__       40.8190   20.7600   -6.9020 O.2       327 PHE327      0.0000 BACKBONE | DICT | DIRECT
   1032  CB_       39.4790   23.7450   -6.6340 C.3       327 PHE327      0.0000 DICT
   1033 1HB_       40.1740   24.4560   -6.7380 H         327 PHE327      0.0000 DICT
   1034 2HB_       39.2940   23.3270   -7.5240 H         327 PHE327      0.0000 DICT
   1035  CG_       38.2160   24.4210   -6.1930 C.ar      327 PHE327      0.0000 DICT
   1036  CD1       38.2760   25.5720   -5.4080 C.ar      327 PHE327      0.0000 DICT
   1037  HD1       39.1680   25.9370   -5.1410 H         327 PHE327      0.0000 DICT
   1038  CD2       36.9710   23.9240   -6.5740 C.ar      327 PHE327      0.0000 DICT
   1039  HD2       36.9220   23.1050   -7.1440 H         327 PHE327      0.0000 DICT
   1040  CE1       37.1270   26.2190   -4.9920 C.ar      327 PHE327      0.0000 DICT
   1041  HE1       37.1850   27.0490   -4.4380 H         327 PHE327      0.0000 DICT
   1042  CE2       35.7940   24.5520   -6.1710 C.ar      327 PHE327      0.0000 DICT
   1043  HE2       34.9040   24.1950   -6.4550 H         327 PHE327      0.0000 DICT
   1044  CZ_       35.8810   25.6970   -5.3580 C.ar      327 PHE327      0.0000 DICT
   1045  HZ_       35.0440   26.1420   -5.0380 H         327 PHE327      0.0000 DICT
   1046  N__       42.3480   22.3330   -6.3810 N.am      328 CYS328      0.0000 BACKBONE | DICT | DIRECT
   1047  H__       42.5370   23.2220   -5.9630 H         328 CYS328      0.0000 BACKBONE | DICT | ESSENTIAL | DIRECT
   1048  CA_       43.4250   21.5710   -7.0030 C.3       328 CYS328      0.0000 BACKBONE | DICT | DIRECT
   1049  HA_       43.1710   21.4510   -7.9630 H         328 CYS328      0.0000 BACKBONE | DICT
   1050  C__       43.5430   20.2270   -6.2930 C.2       328 CYS328      0.0000 BACKBONE | DICT | DIRECT
   1051  O__       43.7670   19.1900   -6.9180 O.2       328 CYS328      0.0000 BACKBONE | DICT | DIRECT
   1052  CB_       44.7530   22.3270   -6.9410 C.3       328 CYS328      0.0000 DICT
   1053 1HB_       44.6430   22.9680   -6.1820 H         328 CYS328      0.0000 DICT
   1054 2HB_       45.4280   21.6310   -6.6950 H         328 CYS328      0.0000 DICT
   1055  SG_       45.1850   23.1720   -8.4800 S.3       328 CYS328      0.0000 DICT
   1056  HG_       45.2900   22.2860   -9.4540 H         328 CYS328      0.0000 DICT
   1057  N__       43.3720   20.2390   -4.9820 N.am      329 SER329      0.0000 BACKBONE | DICT | DIRECT
   1058  H__       43.1930   21.1020   -4.5100 H         329 SER329      0.0000 BACKBONE | DICT | ESSENTIAL | DIRECT
   1059  CA_       43.4440   19.0030   -4.2280 C.3       329 SER329      0.0000 BACKBONE | DICT | DIRECT
   1060  HA_       44.3130   18.5770   -4.4780 H         329 SER329      0.0000 BACKBONE | DICT
   1061  C__       42.2690   18.0850   -4.6040 C.2       329 SER329      0.0000 BACKBONE | DICT | DIRECT
   1062  O__       42.4470   16.8660   -4.7580 O.2       329 SER329      0.0000 BACKBONE | DICT | DIRECT
   1063  CB_       43.4220   19.3070   -2.7340 C.3       329 SER329      0.0000 DICT
   1064 1HB_       42.5910   19.8090   -2.4940 H         329 SER329      0.0000 DICT
   1065 2HB_       43.4630   18.4580   -2.2070 H         329 SER329      0.0000 DICT
   1066  OG_       44.5200   20.1030   -2.3250 O.3       329 SER329      0.0000 DICT
   1067  HG_       45.2970   19.5520   -2.2330 H         329 SER329      0.0000 DICT
   1068  N__       41.0760   18.6710   -4.7550 N.am      330 LEU330      0.0000 BACKBONE | DICT | DIRECT
   1069  H__       41.0020   19.6610   -4.6340 H         330 LEU330      0.0000 BACKBONE | DICT | ESSENTIAL | DIRECT
   1070  CA_       39.8750   17.9030   -5.0920 C.3       330 LEU330      0.0000 BACKBONE | DICT | DIRECT
   1071  HA_       39.8060   17.2160   -4.3690 H         330 LEU330      0.0000 BACKBONE | DICT
   1072  C__       40.0130   17.2370   -6.4520 C.2       330 LEU330      0.0000 BACKBONE | DICT | DIRECT
   1073  O__       39.8890   16.0110   -6.5780 O.2       330 LEU330      0.0000 BACKBONE | DICT | DIRECT
   1074  CB_       38.6360   18.8010   -5.1220 C.3       330 LEU330      0.0000 DICT
   1075 1HB_       38.8170   19.5730   -4.5120 H         330 LEU330      0.0000 DICT
   1076 2HB_       38.5360   19.1330   -6.0600 H         330 LEU330      0.0000 DICT
   1077  CG_       37.2870   18.1930   -4.7040 C.3       330 LEU330      0.0000 DICT
   1078  HG_       37.0940   18.4210   -3.7500 H         330 LEU330      0.0000 DICT
   1079  CD1       36.1810   18.7770   -5.5770 C.3       330 LEU330      0.0000 DICT
   1080 1HD1       35.2900   18.3990   -5.3270 H         330 LEU330      0.0000 DICT
   1081 2HD1       36.3420   18.5730   -6.5430 H         330 LEU330      0.0000 DICT
   1082 3HD1       36.1320   19.7710   -5.4770 H         330 LEU330      0.0000 DICT
   1083  CD2       37.3250   16.6690   -4.8030 C.3       330 LEU330      0.0000 DICT
   1084 1HD2       36.4490   16.2700   -4.5320 H         330 LEU330      0.0000 DICT
   1085 2HD2       38.0330   16.2890   -4.2080 H         330 LEU330      0.0000 DICT
   1086 3HD2       37.5200   16.3750   -5.7390 H         330 LEU330      0.0000 DICT
   1087  N__       40.2750   18.0500   -7.4710 N.am      331 TRP331      0.0000 BACKBONE | DICT | DIRECT
   1088  H__       40.3750   19.0330   -7.3140 H         331 TRP331      0.0000 BACKBONE | DICT | ESSENTIAL | DIRECT
   1089  CA_       40.4150   17.5120   -8.8060 C.3       331 TRP331      0.0000 BACKBONE | DICT | DIRECT
   1090  HA_       39.5980   16.9510   -8.9410 H         331 TRP331      0.0000 BACKBONE | DICT
   1091  C__       41.6130   16.5980   -8.9360 C.2       331 TRP331      0.0000 BACKBONE | DICT | DIRECT
   1092  O__       41.6000   15.6890   -9.7590 O.2       331 TRP331      0.0000 BACKBONE | DICT | DIRECT
   1093  CB_       40.4480   18.6370   -9.8300 C.3       331 TRP331      0.0000 DICT
   1094 1HB_       41.1160   19.3260   -9.5490 H         331 TRP331      0.0000 DICT
   1095 2HB_       40.7040   18.2690  -10.7240 H         331 TRP331      0.0000 DICT
   1096  CG_       39.1090   19.2860   -9.9450 C.2       331 TRP331      0.0000 DICT
   1097  CD1       38.7020   20.4480   -9.3630 C.2       331 TRP331      0.0000 DICT
   1098  HD1       39.2740   21.0280   -8.7830 H         331 TRP331      0.0000 DICT
   1099  CD2       37.9860   18.7860  -10.6700 C.ar      331 TRP331      0.0000 DICT
   1100  NE1       37.3890   20.7110   -9.6870 N.pl3     331 TRP331      0.0000 DICT
   1101  HE1       36.8610   21.5050   -9.3860 H         331 TRP331      0.0000 DICT
   1102  CE2       36.9280   19.7030  -10.4900 C.ar      331 TRP331      0.0000 DICT
   1103  CE3       37.7680   17.6440  -11.4540 C.ar      331 TRP331      0.0000 DICT
   1104  HE3       38.4990   16.9760  -11.5970 H         331 TRP331      0.0000 DICT
   1105  CZ2       35.6740   19.5170  -11.0690 C.ar      331 TRP331      0.0000 DICT
   1106  HZ2       34.9360   20.1790  -10.9340 H         331 TRP331      0.0000 DICT
   1107  CZ3       36.5200   17.4590  -12.0270 C.ar      331 TRP331      0.0000 DICT
   1108  HZ3       36.3510   16.6490  -12.5880 H         331 TRP331      0.0000 DICT
   1109  CH2       35.4900   18.3910  -11.8320 C.ar      331 TRP331      0.0000 DICT
   1110  HH2       34.6000   18.2310  -12.2590 H         331 TRP331      0.0000 DICT
   1111  N__       42.6400   16.8130   -8.1240 N.am      332 PHE332      0.0000 BACKBONE | DICT | DIRECT
   1112  H__       42.6210   17.5790   -7.4810 H         332 PHE332      0.0000 BACKBONE | DICT | ESSENTIAL | DIRECT
   1113  CA_       43.7980   15.9250   -8.1740 C.3       332 PHE332      0.0000 BACKBONE | DICT | DIRECT
   1114  HA_       44.1390   15.9180   -9.1140 H         332 PHE332      0.0000 BACKBONE | DICT
   1115  C__       43.3210   14.5450   -7.7280 C.2       332 PHE332      0.0000 BACKBONE | DICT | DIRECT
   1116  O__       43.7370   13.5230   -8.2770 O.2       332 PHE332      0.0000 BACKBONE | DICT | DIRECT
   1117  CB_       44.9220   16.4280   -7.2600 C.3       332 PHE332      0.0000 DICT
   1118 1HB_       44.5120   16.8870   -6.4720 H         332 PHE332      0.0000 DICT
   1119 2HB_       45.4560   15.6420   -6.9480 H         332 PHE332      0.0000 DICT
   1120  CG_       45.8690   17.3930   -7.9050 C.ar      332 PHE332      0.0000 DICT
   1121  CD1       45.6310   18.7650   -7.8290 C.ar      332 PHE332      0.0000 DICT
   1122  HD1       44.8210   19.0950   -7.3450 H         332 PHE332      0.0000 DICT
   1123  CD2       47.0070   16.9390   -8.5700 C.ar      332 PHE332      0.0000 DICT
   1124  HD2       47.1890   15.9570   -8.6190 H         332 PHE332      0.0000 DICT
   1125  CE1       46.4930   19.6780   -8.4100 C.ar      332 PHE332      0.0000 DICT
   1126  HE1       46.3140   20.6590   -8.3390 H         332 PHE332      0.0000 DICT
   1127  CE2       47.8950   17.8320   -9.1670 C.ar      332 PHE332      0.0000 DICT
   1128  HE2       48.7140   17.5000   -9.6350 H         332 PHE332      0.0000 DICT
   1129  CZ_       47.6180   19.2100   -9.0980 C.ar      332 PHE332      0.0000 DICT
   1130  HZ_       48.2310   19.8610   -9.5460 H         332 PHE332      0.0000 DICT
   1131  N__       42.4340   14.5220   -6.7370 N.am      333 ALA333      0.0000 BACKBONE | DICT | DIRECT
   1132  H__       42.1350   15.3810   -6.3220 H         333 ALA333      0.0000 BACKBONE | DICT | ESSENTIAL | DIRECT
   1133  CA_       41.8930   13.2610   -6.2490 C.3       333 ALA333      0.0000 BACKBONE | DICT | DIRECT
   1134  HA_       42.6810   12.7300   -5.9370 H         333 ALA333      0.0000 BACKBONE | DICT
   1135  C__       41.1700   12.5140   -7.3760 C.2       333 ALA333      0.0000 BACKBONE | DICT | DIRECT
   1136  O__       41.2170   11.2890   -7.4600 O.2       333 ALA333      0.0000 BACKBONE | DICT | DIRECT
   1137  CB_       40.9350   13.5160   -5.0850 C.3       333 ALA333      0.0000 DICT
   1138 1HB_       40.5550   12.6580   -4.7390 H         333 ALA333      0.0000 DICT
   1139 2HB_       40.1730   14.0970   -5.3690 H         333 ALA333      0.0000 DICT
   1140 3HB_       41.4040   13.9720   -4.3290 H         333 ALA333      0.0000 DICT
   1141  N__       40.5050   13.2670   -8.2460 N.am      334 ALA334      0.0000 BACKBONE | DICT | DIRECT
   1142  H__       40.4890   14.2590   -8.1170 H         334 ALA334      0.0000 BACKBONE | DICT | ESSENTIAL | DIRECT
   1143  CA_       39.8030   12.6920   -9.3760 C.3       334 ALA334      0.0000 BACKBONE | DICT | DIRECT
   1144  HA_       39.1370   12.0450   -9.0050 H         334 ALA334      0.0000 BACKBONE | DICT
   1145  C__       40.8200   12.0010  -10.2690 C.2       334 ALA334      0.0000 BACKBONE | DICT | DIRECT
   1146  O__       40.6990   10.8070  -10.5580 O.2       334 ALA334      0.0000 BACKBONE | DICT | DIRECT
   1147  CB_       39.0820   13.7770  -10.1690 C.3       334 ALA334      0.0000 DICT
   1148 1HB_       38.5960   13.3860  -10.9500 H         334 ALA334      0.0000 DICT
   1149 2HB_       39.7290   14.4550  -10.5170 H         334 ALA334      0.0000 DICT
   1150 3HB_       38.4140   14.2540   -9.5980 H         334 ALA334      0.0000 DICT
   1151  N__       41.8310   12.7490  -10.6980 N.am      335 TRP335      0.0000 BACKBONE | DICT | DIRECT
   1152  H__       41.8720   13.7140  -10.4400 H         335 TRP335      0.0000 BACKBONE | DICT | ESSENTIAL | DIRECT
   1153  CA_       42.8850   12.1840  -11.5420 C.3       335 TRP335      0.0000 BACKBONE | DICT | DIRECT
   1154  HA_       42.4040   11.9330  -12.3820 H         335 TRP335      0.0000 BACKBONE | DICT
   1155  C__       43.5020   10.9140  -10.9310 C.2       335 TRP335      0.0000 BACKBONE | DICT | DIRECT
   1156  O__       43.7370    9.9330  -11.6390 O.2       335 TRP335      0.0000 BACKBONE | DICT | DIRECT
   1157  CB_       44.0020   13.2430  -11.8100 C.3       335 TRP335      0.0000 DICT
   1158 1HB_       44.6180   13.2800  -11.0230 H         335 TRP335      0.0000 DICT
   1159 2HB_       44.5180   12.9800  -12.6250 H         335 TRP335      0.0000 DICT
   1160  CG_       43.5070   14.6250  -12.0370 C.2       335 TRP335      0.0000 DICT
   1161  CD1       43.2880   15.5990  -11.1000 C.2       335 TRP335      0.0000 DICT
   1162  HD1       43.4290   15.4880  -10.1160 H         335 TRP335      0.0000 DICT
   1163  CD2       43.1780   15.2190  -13.3030 C.ar      335 TRP335      0.0000 DICT
   1164  NE1       42.8480   16.7520  -11.7030 N.pl3     335 TRP335      0.0000 DICT
   1165  HE1       42.6280   17.6070  -11.2330 H         335 TRP335      0.0000 DICT
   1166  CE2       42.7600   16.5410  -13.0500 C.ar      335 TRP335      0.0000 DICT
   1167  CE3       43.1890   14.7460  -14.6140 C.ar      335 TRP335      0.0000 DICT
   1168  HE3       43.4750   13.8090  -14.8160 H         335 TRP335      0.0000 DICT
   1169  CZ2       42.3730   17.3990  -14.0560 C.ar      335 TRP335      0.0000 DICT
   1170  HZ2       42.0890   18.3380  -13.8630 H         335 TRP335      0.0000 DICT
   1171  CZ3       42.8020   15.5900  -15.6190 C.ar      335 TRP335      0.0000 DICT
   1172  HZ3       42.8090   15.2640  -16.5640 H         335 TRP335      0.0000 DICT
   1173  CH2       42.3960   16.8970  -15.3490 C.ar      335 TRP335      0.0000 DICT
   1174  HH2       42.1140   17.4870  -16.1060 H         335 TRP335      0.0000 DICT
   1175  N__       43.7680   10.9210   -9.6260 N.am      336 LEU336      0.0000 BACKBONE | DICT | DIRECT
   1176  H__       43.5720   11.7360   -9.0810 H         336 LEU336      0.0000 BACKBONE | DICT | ESSENTIAL | DIRECT
   1177  CA_       44.3460    9.7380   -8.9900 C.3       336 LEU336      0.0000 BACKBONE | DICT | DIRECT
   1178  HA_       45.1410    9.5290   -9.5600 H         336 LEU336      0.0000 BACKBONE | DICT
   1179  C__       43.3910    8.5490   -9.0030 C.2       336 LEU336      0.0000 BACKBONE | DICT | DIRECT
   1180  O__       43.8000    7.4190   -9.2960 O.2       336 LEU336      0.0000 BACKBONE | DICT | DIRECT
   1181  CB_       44.7710   10.0350   -7.5460 C.3       336 LEU336      0.0000 DICT
   1182 1HB_       44.0570   10.5890   -7.1190 H         336 LEU336      0.0000 DICT
   1183 2HB_       44.8530    9.1650   -7.0600 H         336 LEU336      0.0000 DICT
   1184  CG_       46.1010   10.7840   -7.4080 C.3       336 LEU336      0.0000 DICT
   1185  HG_       46.0300   11.6790   -7.8480 H         336 LEU336      0.0000 DICT
   1186  CD1       46.4030   10.9920   -5.9440 C.3       336 LEU336      0.0000 DICT
   1187 1HD1       47.2670   11.4800   -5.8220 H         336 LEU336      0.0000 DICT
   1188 2HD1       46.4730   10.1170   -5.4650 H         336 LEU336      0.0000 DICT
   1189 3HD1       45.6830   11.5270   -5.5020 H         336 LEU336      0.0000 DICT
   1190  CD2       47.2350    9.9970   -8.0810 C.3       336 LEU336      0.0000 DICT
   1191 1HD2       48.1060   10.4800   -7.9950 H         336 LEU336      0.0000 DICT
   1192 2HD2       47.0510    9.8660   -9.0550 H         336 LEU336      0.0000 DICT
   1193 3HD2       47.3410    9.0940   -7.6640 H         336 LEU336      0.0000 DICT
   1194  N__       42.1200    8.7970   -8.6920 N.am      337 SER337      0.0000 BACKBONE | DICT | DIRECT
   1195  H__       41.8350    9.7310   -8.4750 H         337 SER337      0.0000 BACKBONE | DICT | ESSENTIAL | DIRECT
   1196  CA_       41.1450    7.7230   -8.6650 C.3       337 SER337      0.0000 BACKBONE | DICT | DIRECT
   1197  HA_       41.4900    7.0430   -8.0180 H         337 SER337      0.0000 BACKBONE | DICT
   1198  C__       41.0180    7.1010  -10.0540 C.2       337 SER337      0.0000 BACKBONE | DICT | DIRECT
   1199  O__       40.9120    5.8780  -10.2000 O.2       337 SER337      0.0000 BACKBONE | DICT | DIRECT
   1200  CB_       39.8000    8.2510   -8.1820 C.3       337 SER337      0.0000 DICT
   1201 1HB_       39.7880    9.2500   -8.2150 H         337 SER337      0.0000 DICT
   1202 2HB_       39.0610    7.8900   -8.7510 H         337 SER337      0.0000 DICT
   1203  OG_       39.5200    7.8740   -6.8470 O.3       337 SER337      0.0000 DICT
   1204  HG_       39.4570    8.6570   -6.3000 H         337 SER337      0.0000 DICT
   1205  N__       41.0320    7.9480  -11.0780 N.am      338 PHE338      0.0000 BACKBONE | DICT | DIRECT
   1206  H__       41.1180    8.9290  -10.9050 H         338 PHE338      0.0000 BACKBONE | DICT | ESSENTIAL | DIRECT
   1207  CA_       40.9240    7.4670  -12.4490 C.3       338 PHE338      0.0000 BACKBONE | DICT | DIRECT
   1208  HA_       40.1120    6.8840  -12.4820 H         338 PHE338      0.0000 BACKBONE | DICT
   1209  C__       42.1730    6.6650  -12.7870 C.2       338 PHE338      0.0000 BACKBONE | DICT | DIRECT
   1210  O__       42.0940    5.6120  -13.4120 O.2       338 PHE338      0.0000 BACKBONE | DICT | DIRECT
   1211  CB_       40.7600    8.6440  -13.4340 C.3       338 PHE338      0.0000 DICT
   1212 1HB_       39.8690    9.0720  -13.2790 H         338 PHE338      0.0000 DICT
   1213 2HB_       41.4840    9.3120  -13.2610 H         338 PHE338      0.0000 DICT
   1214  CG_       40.8310    8.2710  -14.8840 C.ar      338 PHE338      0.0000 DICT
   1215  CD1       39.6690    7.9410  -15.5790 C.ar      338 PHE338      0.0000 DICT
   1216  HD1       38.7910    7.9520  -15.1000 H         338 PHE338      0.0000 DICT
   1217  CD2       42.0500    8.2680  -15.5590 C.ar      338 PHE338      0.0000 DICT
   1218  HD2       42.8860    8.5130  -15.0680 H         338 PHE338      0.0000 DICT
   1219  CE1       39.7060    7.6000  -16.9190 C.ar      338 PHE338      0.0000 DICT
   1220  HE1       38.8630    7.3750  -17.4080 H         338 PHE338      0.0000 DICT
   1221  CE2       42.1220    7.9280  -16.9090 C.ar      338 PHE338      0.0000 DICT
   1222  HE2       42.9980    7.9360  -17.3910 H         338 PHE338      0.0000 DICT
   1223  CZ_       40.9380    7.5730  -17.5820 C.ar      338 PHE338      0.0000 DICT
   1224  HZ_       40.9780    7.3000  -18.5430 H         338 PHE338      0.0000 DICT
   1225  N__       43.3250    7.1670  -12.3620 N.am      339 PHE339      0.0000 BACKBONE | DICT | DIRECT
   1226  H__       43.3250    8.0340  -11.8630 H         339 PHE339      0.0000 BACKBONE | DICT | ESSENTIAL | DIRECT
   1227  CA_       44.5880    6.4880  -12.6040 C.3       339 PHE339      0.0000 BACKBONE | DICT | DIRECT
   1228  HA_       44.6700    6.3500  -13.5910 H         339 PHE339      0.0000 BACKBONE | DICT
   1229  C__       44.5630    5.1320  -11.8760 C.2       339 PHE339      0.0000 BACKBONE | DICT | DIRECT
   1230  O__       45.0230    4.1290  -12.4240 O.2       339 PHE339      0.0000 BACKBONE | DICT | DIRECT
   1231  CB_       45.7550    7.3680  -12.1250 C.3       339 PHE339      0.0000 DICT
   1232 1HB_       46.1870    7.7860  -12.9240 H         339 PHE339      0.0000 DICT
   1233 2HB_       45.3910    8.0840  -11.5290 H         339 PHE339      0.0000 DICT
   1234  CG_       46.8260    6.6500  -11.3600 C.ar      339 PHE339      0.0000 DICT
   1235  CD1       47.9280    6.1200  -12.0290 C.ar      339 PHE339      0.0000 DICT
   1236  HD1       47.9930    6.2200  -13.0220 H         339 PHE339      0.0000 DICT
   1237  CD2       46.7470    6.5200   -9.9750 C.ar      339 PHE339      0.0000 DICT
   1238  HD2       45.9630    6.9060   -9.4880 H         339 PHE339      0.0000 DICT
   1239  CE1       48.9330    5.4590  -11.3470 C.ar      339 PHE339      0.0000 DICT
   1240  HE1       49.7230    5.0920  -11.8390 H         339 PHE339      0.0000 DICT
   1241  CE2       47.7420    5.8580   -9.2580 C.ar      339 PHE339      0.0000 DICT
   1242  HE2       47.6840    5.7760   -8.2630 H         339 PHE339      0.0000 DICT
   1243  CZ_       48.8310    5.3100   -9.9600 C.ar      339 PHE339      0.0000 DICT
   1244  HZ_       49.5390    4.8080   -9.4620 H         339 PHE339      0.0000 DICT
   1245  N__       44.0170    5.0930  -10.6570 N.am      340 TYR340      0.0000 BACKBONE | DICT | DIRECT
   1246  H__       43.6600    5.9320  -10.2460 H         340 TYR340      0.0000 BACKBONE | DICT | ESSENTIAL | DIRECT
   1247  CA_       43.9370    3.8300   -9.9190 C.3       340 TYR340      0.0000 BACKBONE | DICT | DIRECT
   1248  HA_       44.8630    3.4540   -9.8890 H         340 TYR340      0.0000 BACKBONE | DICT
   1249  C__       42.9810    2.9000  -10.6600 C.2       340 TYR340      0.0000 BACKBONE | DICT | DIRECT
   1250  O__       43.1950    1.6900  -10.7300 O.2       340 TYR340      0.0000 BACKBONE | DICT | DIRECT
   1251  CB_       43.4350    4.0560   -8.4840 C.3       340 TYR340      0.0000 DICT
   1252 1HB_       42.6560    4.6830   -8.5140 H         340 TYR340      0.0000 DICT
   1253 2HB_       43.1420    3.1780   -8.1060 H         340 TYR340      0.0000 DICT
   1254  CG_       44.4760    4.6460   -7.5520 C.ar      340 TYR340      0.0000 DICT
   1255  CD1       44.6130    6.0310   -7.3990 C.ar      340 TYR340      0.0000 DICT
   1256  HD1       43.9930    6.6430   -7.8900 H         340 TYR340      0.0000 DICT
   1257  CD2       45.3430    3.8220   -6.8360 C.ar      340 TYR340      0.0000 DICT
   1258  HD2       45.2490    2.8290   -6.9130 H         340 TYR340      0.0000 DICT
   1259  CE1       45.5980    6.5710   -6.5740 C.ar      340 TYR340      0.0000 DICT
   1260  HE1       45.6790    7.5620   -6.4710 H         340 TYR340      0.0000 DICT
   1261  CE2       46.3340    4.3500   -6.0160 C.ar      340 TYR340      0.0000 DICT
   1262  HE2       46.9480    3.7400   -5.5150 H         340 TYR340      0.0000 DICT
   1263  CZ_       46.4680    5.7250   -5.8950 C.ar      340 TYR340      0.0000 DICT
   1264  OH_       47.4840    6.2040   -5.1190 O.3       340 TYR340      0.0000 DICT
   1265  HH_       47.1740    6.3160   -4.2200 H         340 TYR340      0.0000 DICT
   1266  N__       41.9210    3.4820  -11.2100 N.am      341 PHE341      0.0000 BACKBONE | DICT | DIRECT
   1267  H__       41.8050    4.4700  -11.1060 H         341 PHE341      0.0000 BACKBONE | DICT | ESSENTIAL | DIRECT
   1268  CA_       40.9230    2.7330  -11.9580 C.3       341 PHE341      0.0000 BACKBONE | DICT | DIRECT
   1269  HA_       40.5800    2.0190  -11.3470 H         341 PHE341      0.0000 BACKBONE | DICT
   1270  C__       41.5760    2.0930  -13.1760 C.2       341 PHE341      0.0000 BACKBONE | DICT | DIRECT
   1271  O__       41.5500    0.8760  -13.3460 O.2       341 PHE341      0.0000 BACKBONE | DICT | DIRECT
   1272  OXT       42.1470    2.7750  -14.0230 O.co2     341 PHE341      0.0000 CAP | DICT
   1273  CB_       39.7800    3.6810  -12.3930 C.3       341 PHE341      0.0000 DICT
   1274 1HB_       39.0850    3.6970  -11.6740 H         341 PHE341      0.0000 DICT
   1275 2HB_       40.1540    4.6000  -12.5160 H         341 PHE341      0.0000 DICT
   1276  CG_       39.0920    3.3050  -13.6700 C.ar      341 PHE341      0.0000 DICT
   1277  CD1       37.9650    2.4850  -13.6430 C.ar      341 PHE341      0.0000 DICT
   1278  HD1       37.6250    2.1480  -12.7650 H         341 PHE341      0.0000 DICT
   1279  CD2       39.5530    3.7830  -14.8950 C.ar      341 PHE341      0.0000 DICT
   1280  HD2       40.3550    4.3800  -14.9200 H         341 PHE341      0.0000 DICT
   1281  CE1       37.3070    2.1280  -14.8070 C.ar      341 PHE341      0.0000 DICT
   1282  HE1       36.4940    1.5470  -14.7710 H         341 PHE341      0.0000 DICT
   1283  CE2       38.9140    3.4420  -16.0860 C.ar      341 PHE341      0.0000 DICT
   1284  HE2       39.2450    3.7950  -16.9610 H         341 PHE341      0.0000 DICT
   1285  CZ_       37.7940    2.5910  -16.0340 C.ar      341 PHE341      0.0000 DICT
   1286  HZ_       37.3420    2.3150  -16.8820 H         341 PHE341      0.0000 DICT
   1287  N__       51.2550   14.6010  -17.0880 N.am      413 PRO413      0.0000 BACKBONE | DICT | DIRECT
   1288 1H__       51.7520   14.4100  -16.2420 H         413 PRO413      0.0000 BACKBONE | DICT | ESSENTIAL | DIRECT
   1289 2H__       50.3040   14.3070  -16.9900 H         413 PRO413      0.0000 BACKBONE | DICT | ESSENTIAL | DIRECT
   1290  CA_       51.3010   16.0340  -17.3750 C.3       413 PRO413      0.0000 BACKBONE | DICT | DIRECT
   1291  HA_       51.6800   16.4700  -16.5590 H         413 PRO413      0.0000 BACKBONE | DICT
   1292  C__       49.8830   16.5160  -17.6950 C.2       413 PRO413      0.0000 BACKBONE | DICT | DIRECT
   1293  O__       49.4140   17.5170  -17.1430 O.2       413 PRO413      0.0000 BACKBONE | DICT | DIRECT
   1294  CB_       52.1870   16.3190  -18.5880 C.3       413 PRO413      0.0000 DICT
   1295 1HB_       51.8430   17.0930  -19.1200 H         413 PRO413      0.0000 DICT
   1296 2HB_       53.1340   16.4940  -18.3190 H         413 PRO413      0.0000 DICT
   1297  CG_       52.0760   15.0370  -19.3690 C.3       413 PRO413      0.0000 DICT
   1298 1HG_       51.2730   15.0610  -19.9640 H         413 PRO413      0.0000 DICT
   1299 2HG_       52.8970   14.8940  -19.9220 H         413 PRO413      0.0000 DICT
   1300  CD_       51.9360   13.9460  -18.3160 C.3       413 PRO413      0.0000 DICT
   1301 1HD_       51.3740   13.2000  -18.6720 H         413 PRO413      0.0000 DICT
   1302 2HD_       52.8390   13.5950  -18.0690 H         413 PRO413      0.0000 DICT
   1303  N__       49.2030   15.8060  -18.5930 N.am      414 TRP414      0.0000 BACKBONE | DICT | DIRECT
   1304  H__       49.6230   15.0050  -19.0200 H         414 TRP414      0.0000 BACKBONE | DICT | ESSENTIAL | DIRECT
   1305  CA_       47.8490   16.1960  -18.9520 C.3       414 TRP414      0.0000 BACKBONE | DICT | DIRECT
   1306  HA_       47.9160   17.1430  -19.2660 H         414 TRP414      0.0000 BACKBONE | DICT
   1307  C__       46.9460   16.1450  -17.7290 C.2       414 TRP414      0.0000 BACKBONE | DICT | DIRECT
   1308  O__       46.0040   16.9340  -17.6120 O.2       414 TRP414      0.0000 BACKBONE | DICT | DIRECT
   1309  CB_       47.3030   15.2950  -20.0890 C.3       414 TRP414      0.0000 DICT
   1310 1HB_       47.6900   14.3780  -19.9930 H         414 TRP414      0.0000 DICT
   1311 2HB_       46.3070   15.2460  -20.0170 H         414 TRP414      0.0000 DICT
   1312  CG_       47.6200   15.7610  -21.4630 C.2       414 TRP414      0.0000 DICT
   1313  CD1       48.7170   15.4460  -22.2210 C.2       414 TRP414      0.0000 DICT
   1314  HD1       49.4660   14.8560  -21.9220 H         414 TRP414      0.0000 DICT
   1315  CD2       46.8150   16.6250  -22.2810 C.ar      414 TRP414      0.0000 DICT
   1316  NE1       48.6410   16.0580  -23.4480 N.pl3     414 TRP414      0.0000 DICT
   1317  HE1       49.3160   15.9760  -24.1810 H         414 TRP414      0.0000 DICT
   1318  CE2       47.4920   16.7950  -23.5050 C.ar      414 TRP414      0.0000 DICT
   1319  CE3       45.5970   17.2730  -22.0780 C.ar      414 TRP414      0.0000 DICT
   1320  HE3       45.1030   17.1720  -21.2150 H         414 TRP414      0.0000 DICT
   1321  CZ2       46.9890   17.5710  -24.5260 C.ar      414 TRP414      0.0000 DICT
   1322  HZ2       47.4750   17.6750  -25.3940 H         414 TRP414      0.0000 DICT
   1323  CZ3       45.0930   18.0500  -23.0860 C.ar      414 TRP414      0.0000 DICT
   1324  HZ3       44.2180   18.5170  -22.9550 H         414 TRP414      0.0000 DICT
   1325  CH2       45.7760   18.2020  -24.2930 C.ar      414 TRP414      0.0000 DICT
   1326  HH2       45.3820   18.7810  -25.0070 H         414 TRP414      0.0000 DICT
   1327  N__       47.2430   15.2200  -16.8160 N.am      415 LEU415      0.0000 BACKBONE | DICT | DIRECT
   1328  H__       48.0130   14.6010  -16.9710 H         415 LEU415      0.0000 BACKBONE | DICT | ESSENTIAL | DIRECT
   1329  CA_       46.4590   15.1020  -15.5990 C.3       415 LEU415      0.0000 BACKBONE | DICT | DIRECT
   1330  HA_       45.5000   15.0410  -15.8770 H         415 LEU415      0.0000 BACKBONE | DICT
   1331  C__       46.6400   16.3440  -14.7360 C.2       415 LEU415      0.0000 BACKBONE | DICT | DIRECT
   1332  O__       45.6770   16.9200  -14.2210 O.2       415 LEU415      0.0000 BACKBONE | DICT | DIRECT
   1333  CB_       46.8680   13.8290  -14.8460 C.3       415 LEU415      0.0000 DICT
   1334 1HB_       46.4850   13.0450  -15.3340 H         415 LEU415      0.0000 DICT
   1335 2HB_       47.8660   13.7730  -14.8540 H         415 LEU415      0.0000 DICT
   1336  CG_       46.4140   13.7340  -13.3970 C.3       415 LEU415      0.0000 DICT
   1337  HG_       45.4160   13.7630  -13.3550 H         415 LEU415      0.0000 DICT
   1338  CD1       46.8720   12.4170  -12.7790 C.3       415 LEU415      0.0000 DICT
   1339 1HD1       46.5770   12.3470  -11.8260 H         415 LEU415      0.0000 DICT
   1340 2HD1       47.8690   12.3390  -12.7990 H         415 LEU415      0.0000 DICT
   1341 3HD1       46.4920   11.6370  -13.2760 H         415 LEU415      0.0000 DICT
   1342  CD2       47.0020   14.9110  -12.6280 C.3       415 LEU415      0.0000 DICT
   1343 1HD2       46.7270   14.8850  -11.6670 H         415 LEU415      0.0000 DICT
   1344 2HD2       46.6940   15.7810  -13.0120 H         415 LEU415      0.0000 DICT
   1345 3HD2       48.0020   14.8970  -12.6610 H         415 LEU415      0.0000 DICT
   1346  N__       47.8860   16.7750  -14.5890 N.am      416 LEU416      0.0000 BACKBONE | DICT | DIRECT
   1347  H__       48.6350   16.2840  -15.0340 H         416 LEU416      0.0000 BACKBONE | DICT | ESSENTIAL | DIRECT
   1348  CA_       48.1730   17.9500  -13.7900 C.3       416 LEU416      0.0000 BACKBONE | DICT | DIRECT
   1349  HA_       47.7630   17.7710  -12.8950 H         416 LEU416      0.0000 BACKBONE | DICT
   1350  C__       47.5140   19.1960  -14.3870 C.2       416 LEU416      0.0000 BACKBONE | DICT | DIRECT
   1351  O__       46.8010   19.9170  -13.6950 O.2       416 LEU416      0.0000 BACKBONE | DICT | DIRECT
   1352  CB_       49.6960   18.1310  -13.6540 C.3       416 LEU416      0.0000 DICT
   1353 1HB_       49.9020   18.3090  -12.6920 H         416 LEU416      0.0000 DICT
   1354 2HB_       50.1360   17.2790  -13.9370 H         416 LEU416      0.0000 DICT
   1355  CG_       50.3130   19.2580  -14.4690 C.3       416 LEU416      0.0000 DICT
   1356  HG_       49.9060   20.1300  -14.1970 H         416 LEU416      0.0000 DICT
   1357  CD1       51.8140   19.3400  -14.2180 C.3       416 LEU416      0.0000 DICT
   1358 1HD1       52.2270   20.0780  -14.7510 H         416 LEU416      0.0000 DICT
   1359 2HD1       52.2680   18.4860  -14.4740 H         416 LEU416      0.0000 DICT
   1360 3HD1       52.0070   19.5130  -13.2520 H         416 LEU416      0.0000 DICT
   1361  CD2       50.0370   18.9930  -15.9450 C.3       416 LEU416      0.0000 DICT
   1362 1HD2       50.4280   19.7140  -16.5170 H         416 LEU416      0.0000 DICT
   1363 2HD2       49.0540   18.9560  -16.1250 H         416 LEU416      0.0000 DICT
   1364 3HD2       50.4350   18.1220  -16.2330 H         416 LEU416      0.0000 DICT
   1365  N__       47.7380   19.4420  -15.6740 N.am      417 TRP417      0.0000 BACKBONE | DICT | DIRECT
   1366  H__       48.3140   18.8170  -16.2010 H         417 TRP417      0.0000 BACKBONE | DICT | ESSENTIAL | DIRECT
   1367  CA_       47.1570   20.6090  -16.3310 C.3       417 TRP417      0.0000 BACKBONE | DICT | DIRECT
   1368  HA_       47.5690   21.4120  -15.9000 H         417 TRP417      0.0000 BACKBONE | DICT
   1369  C__       45.6560   20.6380  -16.1020 C.2       417 TRP417      0.0000 BACKBONE | DICT | DIRECT
   1370  O__       45.0630   21.6940  -15.8520 O.2       417 TRP417      0.0000 BACKBONE | DICT | DIRECT
   1371  CB_       47.4740   20.5710  -17.8480 C.3       417 TRP417      0.0000 DICT
   1372 1HB_       48.4570   20.4380  -17.9750 H         417 TRP417      0.0000 DICT
   1373 2HB_       46.9780   19.8110  -18.2680 H         417 TRP417      0.0000 DICT
   1374  CG_       47.0990   21.8010  -18.5920 C.2       417 TRP417      0.0000 DICT
   1375  CD1       47.8740   22.9060  -18.8240 C.2       417 TRP417      0.0000 DICT
   1376  HD1       48.8110   23.0250  -18.4970 H         417 TRP417      0.0000 DICT
   1377  CD2       45.8430   22.0620  -19.2370 C.ar      417 TRP417      0.0000 DICT
   1378  NE1       47.1800   23.8290  -19.5680 N.pl3     417 TRP417      0.0000 DICT
   1379  HE1       47.5320   24.7130  -19.8740 H         417 TRP417      0.0000 DICT
   1380  CE2       45.9300   23.3410  -19.8240 C.ar      417 TRP417      0.0000 DICT
   1381  CE3       44.6590   21.3350  -19.3580 C.ar      417 TRP417      0.0000 DICT
   1382  HE3       44.5730   20.4280  -18.9440 H         417 TRP417      0.0000 DICT
   1383  CZ2       44.8890   23.9020  -20.5300 C.ar      417 TRP417      0.0000 DICT
   1384  HZ2       44.9670   24.8060  -20.9500 H         417 TRP417      0.0000 DICT
   1385  CZ3       43.6190   21.8870  -20.0540 C.ar      417 TRP417      0.0000 DICT
   1386  HZ3       42.7660   21.3740  -20.1510 H         417 TRP417      0.0000 DICT
   1387  CH2       43.7250   23.1530  -20.6310 C.ar      417 TRP417      0.0000 DICT
   1388  HH2       42.9440   23.5290  -21.1290 H         417 TRP417      0.0000 DICT
   1389  N__       45.0500   19.4600  -16.1890 N.am      418 LEU418      0.0000 BACKBONE | DICT | DIRECT
   1390  H__       45.5970   18.6460  -16.3860 H         418 LEU418      0.0000 BACKBONE | DICT | ESSENTIAL | DIRECT
   1391  CA_       43.6180   19.3180  -16.0070 C.3       418 LEU418      0.0000 BACKBONE | DICT | DIRECT
   1392  HA_       43.1920   19.8430  -16.7440 H         418 LEU418      0.0000 BACKBONE | DICT
   1393  C__       43.1710   19.9140  -14.6700 C.2       418 LEU418      0.0000 BACKBONE | DICT | DIRECT
   1394  O__       42.2840   20.7710  -14.6430 O.2       418 LEU418      0.0000 BACKBONE | DICT | DIRECT
   1395  CB_       43.2410   17.8310  -16.1110 C.3       418 LEU418      0.0000 DICT
   1396 1HB_       43.9700   17.2970  -15.6830 H         418 LEU418      0.0000 DICT
   1397 2HB_       42.3880   17.6930  -15.6090 H         418 LEU418      0.0000 DICT
   1398  CG_       43.0390   17.2870  -17.5170 C.3       418 LEU418      0.0000 DICT
   1399  HG_       43.8850   17.3900  -18.0410 H         418 LEU418      0.0000 DICT
   1400  CD1       42.6920   15.8030  -17.4720 C.3       418 LEU418      0.0000 DICT
   1401 1HD1       42.5580   15.4380  -18.3930 H         418 LEU418      0.0000 DICT
   1402 2HD1       41.8510   15.6480  -16.9540 H         418 LEU418      0.0000 DICT
   1403 3HD1       43.4220   15.2770  -17.0360 H         418 LEU418      0.0000 DICT
   1404  CD2       41.9160   18.0730  -18.1830 C.3       418 LEU418      0.0000 DICT
   1405 1HD2       41.7510   17.7450  -19.1130 H         418 LEU418      0.0000 DICT
   1406 2HD2       42.1410   19.0460  -18.2350 H         418 LEU418      0.0000 DICT
   1407 3HD2       41.0620   17.9820  -17.6690 H         418 LEU418      0.0000 DICT
   1408  N__       43.7960   19.4790  -13.5740 N.am      419 SER419      0.0000 BACKBONE | DICT | DIRECT
   1409  H__       44.5120   18.7880  -13.6710 H         419 SER419      0.0000 BACKBONE | DICT | ESSENTIAL | DIRECT
   1410  CA_       43.4710   19.9780  -12.2280 C.3       419 SER419      0.0000 BACKBONE | DICT | DIRECT
   1411  HA_       42.5240   19.6850  -12.0990 H         419 SER419      0.0000 BACKBONE | DICT
   1412  C__       43.5500   21.5090  -12.1300 C.2       419 SER419      0.0000 BACKBONE | DICT | DIRECT
   1413  O__       42.7680   22.1290  -11.4060 O.2       419 SER419      0.0000 BACKBONE | DICT | DIRECT
   1414  CB_       44.4100   19.3620  -11.1630 C.3       419 SER419      0.0000 DICT
   1415 1HB_       44.7700   20.0700  -10.5550 H         419 SER419      0.0000 DICT
   1416 2HB_       43.9290   18.6720  -10.6220 H         419 SER419      0.0000 DICT
   1417  OG_       45.5250   18.7190  -11.7520 O.3       419 SER419      0.0000 DICT
   1418  HG_       45.3260   17.7920  -11.8850 H         419 SER419      0.0000 DICT
   1419  N__       44.4840   22.1250  -12.8460 N.am      420 VAL420      0.0000 BACKBONE | DICT | DIRECT
   1420  H__       45.1100   21.5940  -13.4170 H         420 VAL420      0.0000 BACKBONE | DICT | ESSENTIAL | DIRECT
   1421  CA_       44.5930   23.5740  -12.7960 C.3       420 VAL420      0.0000 BACKBONE | DICT | DIRECT
   1422  HA_       44.4950   23.8110  -11.8290 H         420 VAL420      0.0000 BACKBONE | DICT
   1423  C__       43.4630   24.2240  -13.5720 C.2       420 VAL420      0.0000 BACKBONE | DICT | DIRECT
   1424  O__       43.0020   25.3200  -13.2230 O.2       420 VAL420      0.0000 BACKBONE | DICT | DIRECT
   1425  CB_       45.9720   24.0350  -13.3470 C.3       420 VAL420      0.0000 DICT
   1426  HB_       46.0240   23.7650  -14.3080 H         420 VAL420      0.0000 DICT
   1427  CG1       46.1480   25.5490  -13.3310 C.3       420 VAL420      0.0000 DICT
   1428 1HG1       47.0440   25.8090  -13.6920 H         420 VAL420      0.0000 DICT
   1429 2HG1       46.0750   25.9090  -12.4010 H         420 VAL420      0.0000 DICT
   1430 3HG1       45.4500   25.9970  -13.8900 H         420 VAL420      0.0000 DICT
   1431  CG2       47.1040   23.3520  -12.6030 C.3       420 VAL420      0.0000 DICT
   1432 1HG2       47.9930   23.6460  -12.9550 H         420 VAL420      0.0000 DICT
   1433 2HG2       47.0480   22.3580  -12.7010 H         420 VAL420      0.0000 DICT
   1434 3HG2       47.0730   23.5670  -11.6270 H         420 VAL420      0.0000 DICT
   1435  N__       43.0150   23.5500  -14.6240 N.am      421 PHE421      0.0000 BACKBONE | DICT | DIRECT
   1436  H__       43.4170   22.6650  -14.8580 H         421 PHE421      0.0000 BACKBONE | DICT | ESSENTIAL | DIRECT
   1437  CA_       41.9390   24.0980  -15.4370 C.3       421 PHE421      0.0000 BACKBONE | DICT | DIRECT
   1438  HA_       42.2260   25.0320  -15.6480 H         421 PHE421      0.0000 BACKBONE | DICT
   1439  C__       40.6390   24.1060  -14.6420 C.2       421 PHE421      0.0000 BACKBONE | DICT | DIRECT
   1440  O__       39.9300   25.1070  -14.5850 O.2       421 PHE421      0.0000 BACKBONE | DICT | DIRECT
   1441  CB_       41.7480   23.2860  -16.7390 C.3       421 PHE421      0.0000 DICT
   1442 1HB_       42.5850   23.3440  -17.2820 H         421 PHE421      0.0000 DICT
   1443 2HB_       41.5710   22.3310  -16.5000 H         421 PHE421      0.0000 DICT
   1444  CG_       40.6170   23.7460  -17.6090 C.ar      421 PHE421      0.0000 DICT
   1445  CD1       40.8410   24.6990  -18.6020 C.ar      421 PHE421      0.0000 DICT
   1446  HD1       41.7610   25.0740  -18.7220 H         421 PHE421      0.0000 DICT
   1447  CD2       39.3380   23.2170  -17.4540 C.ar      421 PHE421      0.0000 DICT
   1448  HD2       39.1730   22.5250  -16.7510 H         421 PHE421      0.0000 DICT
   1449  CE1       39.8180   25.1360  -19.4230 C.ar      421 PHE421      0.0000 DICT
   1450  HE1       39.9950   25.8130  -20.1370 H         421 PHE421      0.0000 DICT
   1451  CE2       38.2840   23.6360  -18.2650 C.ar      421 PHE421      0.0000 DICT
   1452  HE2       37.3700   23.2460  -18.1540 H         421 PHE421      0.0000 DICT
   1453  CZ_       38.5300   24.6180  -19.2410 C.ar      421 PHE421      0.0000 DICT
   1454  HZ_       37.7780   24.9500  -19.8110 H         421 PHE421      0.0000 DICT
   1455  N__       40.3210   22.9870  -14.0210 N.am      422 ILE422      0.0000 BACKBONE | DICT | DIRECT
   1456  H__       40.9160   22.1860  -14.0850 H         422 ILE422      0.0000 BACKBONE | DICT | ESSENTIAL | DIRECT
   1457  CA_       39.0960   22.9320  -13.2440 C.3       422 ILE422      0.0000 BACKBONE | DICT | DIRECT
   1458  HA_       38.3700   23.2390  -13.8600 H         422 ILE422      0.0000 BACKBONE | DICT
   1459  C__       39.1840   23.8830  -12.0510 C.2       422 ILE422      0.0000 BACKBONE | DICT | DIRECT
   1460  O__       38.3100   24.7120  -11.8450 O.2       422 ILE422      0.0000 BACKBONE | DICT | DIRECT
   1461  CB_       38.8190   21.4870  -12.7810 C.3       422 ILE422      0.0000 DICT
   1462  HB_       39.1950   21.3450  -11.8650 H         422 ILE422      0.0000 DICT
   1463  CG1       39.4900   20.4950  -13.7120 C.3       422 ILE422      0.0000 DICT
   1464 1HG1       38.9420   20.4210  -14.5450 H         422 ILE422      0.0000 DICT
   1465 2HG1       40.4010   20.8380  -13.9400 H         422 ILE422      0.0000 DICT
   1466  CG2       37.3290   21.2400  -12.7100 C.3       422 ILE422      0.0000 DICT
   1467 1HG2       37.1340   20.3060  -12.4100 H         422 ILE422      0.0000 DICT
   1468 2HG2       36.9010   21.3720  -13.6040 H         422 ILE422      0.0000 DICT
   1469 3HG2       36.8920   21.8670  -12.0640 H         422 ILE422      0.0000 DICT
   1470  CD1       39.6350   19.1170  -13.1110 C.3       422 ILE422      0.0000 DICT
   1471 1HD1       40.0800   18.4920  -13.7520 H         422 ILE422      0.0000 DICT
   1472 2HD1       38.7430   18.7320  -12.8760 H         422 ILE422      0.0000 DICT
   1473 3HD1       40.1870   19.1460  -12.2770 H         422 ILE422      0.0000 DICT
   1474  N__       40.2500   23.7890  -11.2730 N.am      423 SER423      0.0000 BACKBONE | DICT | DIRECT
   1475  H__       40.9600   23.1150  -11.4770 H         423 SER423      0.0000 BACKBONE | DICT | ESSENTIAL | DIRECT
   1476  CA_       40.3910   24.6690  -10.1170 C.3       423 SER423      0.0000 BACKBONE | DICT | DIRECT
   1477  HA_       39.5830   24.4410   -9.5740 H         423 SER423      0.0000 BACKBONE | DICT
   1478  C__       40.3090   26.1670  -10.4370 C.2       423 SER423      0.0000 BACKBONE | DICT | DIRECT
   1479  O__       39.7810   26.9350   -9.6440 O.2       423 SER423      0.0000 BACKBONE | DICT | DIRECT
   1480  CB_       41.7070   24.3600   -9.3760 C.3       423 SER423      0.0000 DICT
   1481 1HB_       41.6760   23.4500   -8.9610 H         423 SER423      0.0000 DICT
   1482 2HB_       42.4880   24.4160   -9.9990 H         423 SER423      0.0000 DICT
   1483  OG_       41.9380   25.2880   -8.3310 O.3       423 SER423      0.0000 DICT
   1484  HG_       41.9900   26.1720   -8.6950 H         423 SER423      0.0000 DICT
   1485  N__       40.8390   26.5880  -11.5820 N.am      424 PHE424      0.0000 BACKBONE | DICT | DIRECT
   1486  H__       41.2770   25.9340  -12.1980 H         424 PHE424      0.0000 BACKBONE | DICT | ESSENTIAL | DIRECT
   1487  CA_       40.7830   28.0010  -11.9420 C.3       424 PHE424      0.0000 BACKBONE | DICT | DIRECT
   1488  HA_       41.0160   28.5230  -11.1220 H         424 PHE424      0.0000 BACKBONE | DICT
   1489  C__       39.3670   28.3420  -12.3920 C.2       424 PHE424      0.0000 BACKBONE | DICT | DIRECT
   1490  O__       38.9000   29.4710  -12.2430 O.2       424 PHE424      0.0000 BACKBONE | DICT | DIRECT
   1491  CB_       41.8010   28.3060  -13.0550 C.3       424 PHE424      0.0000 DICT
   1492 1HB_       42.2020   27.4450  -13.3670 H         424 PHE424      0.0000 DICT
   1493 2HB_       41.3210   28.7450  -13.8150 H         424 PHE424      0.0000 DICT
   1494  CG_       42.9300   29.2090  -12.6580 C.ar      424 PHE424      0.0000 DICT
   1495  CD1       44.1170   28.6690  -12.1650 C.ar      424 PHE424      0.0000 DICT
   1496  HD1       44.2040   27.6770  -12.0760 H         424 PHE424      0.0000 DICT
   1497  CD2       42.8180   30.5910  -12.7920 C.ar      424 PHE424      0.0000 DICT
   1498  HD2       41.9730   30.9840  -13.1540 H         424 PHE424      0.0000 DICT
   1499  CE1       45.1770   29.4790  -11.7970 C.ar      424 PHE424      0.0000 DICT
   1500  HE1       46.0260   29.0770  -11.4540 H         424 PHE424      0.0000 DICT
   1501  CE2       43.8660   31.4350  -12.4300 C.ar      424 PHE424      0.0000 DICT
   1502  HE2       43.7830   32.4260  -12.5370 H         424 PHE424      0.0000 DICT
   1503  CZ_       45.0440   30.8670  -11.9110 C.ar      424 PHE424      0.0000 DICT
   1504  HZ_       45.7940   31.4610  -11.6200 H         424 PHE424      0.0000 DICT
   1505  N__       38.6830   27.3420  -12.9350 N.am      425 SER425      0.0000 BACKBONE | DICT | DIRECT
   1506  H__       39.1230   26.4490  -13.0320 H         425 SER425      0.0000 BACKBONE | DICT | ESSENTIAL | DIRECT
   1507  CA_       37.3140   27.5060  -13.3920 C.3       425 SER425      0.0000 BACKBONE | DICT | DIRECT
   1508  HA_       37.3030   28.2760  -14.0300 H         425 SER425      0.0000 BACKBONE | DICT
   1509  C__       36.4350   27.7910  -12.1790 C.2       425 SER425      0.0000 BACKBONE | DICT | DIRECT
   1510  O__       35.3320   28.3400  -12.3050 O.2       425 SER425      0.0000 BACKBONE | DICT | DIRECT
   1511  CB_       36.8400   26.2420  -14.1150 C.3       425 SER425      0.0000 DICT
   1512 1HB_       37.3950   26.0780  -14.9300 H         425 SER425      0.0000 DICT
   1513 2HB_       36.8990   25.4500  -13.5060 H         425 SER425      0.0000 DICT
   1514  OG_       35.4940   26.3290  -14.5450 O.3       425 SER425      0.0000 DICT
   1515  HG_       35.4650   26.3480  -15.5020 H         425 SER425      0.0000 DICT
   1516  N__       36.9210   27.4230  -11.0010 N.am      426 HIS426      0.0000 BACKBONE | DICT | DIRECT
   1517  H__       37.8110   26.9710  -10.9460 H         426 HIS426      0.0000 BACKBONE | DICT | ESSENTIAL | DIRECT
   1518  CA_       36.1580   27.6780   -9.7890 C.3       426 HIS426      0.0000 BACKBONE | DICT | DIRECT
   1519  HA_       35.2330   27.8480  -10.1290 H         426 HIS426      0.0000 BACKBONE | DICT
   1520  C__       36.6690   28.9220   -9.0300 C.2       426 HIS426      0.0000 BACKBONE | DICT | DIRECT
   1521  O__       35.8860   29.7390   -8.5380 O.2       426 HIS426      0.0000 BACKBONE | DICT | DIRECT
   1522  CB_       36.2120   26.4460   -8.8470 C.3       426 HIS426      0.0000 DICT
   1523 1HB_       37.0780   26.4500   -8.3480 H         426 HIS426      0.0000 DICT
   1524 2HB_       35.4520   26.4930   -8.1990 H         426 HIS426      0.0000 DICT
   1525  CG_       36.1110   25.1370   -9.5740 C.2       426 HIS426      0.0000 DICT
   1526  ND1       37.1900   24.4340  -10.0480 N.pl3     426 HIS426      0.0000 DICT
   1527  HD1       38.1380   24.7510  -10.0360 H         426 HIS426      0.0000 DICT
   1528  CD2       35.0310   24.3490   -9.7860 C.2       426 HIS426      0.0000 DICT
   1529  HD2       34.0830   24.5710   -9.5560 H         426 HIS426      0.0000 DICT
   1530  CE1       36.7780   23.2720  -10.5200 C.2       426 HIS426      0.0000 DICT
   1531  HE1       37.3620   22.5680  -10.9250 H         426 HIS426      0.0000 DICT
   1532  NE2       35.4710   23.1910  -10.3710 N.2       426 HIS426      0.0000 DICT
   1533  N__       37.9840   29.0750   -8.9630 N.am      427 SER427      0.0000 BACKBONE | DICT | DIRECT
   1534  H__       38.5770   28.4190   -9.4310 H         427 SER427      0.0000 BACKBONE | DICT | ESSENTIAL | DIRECT
   1535  CA_       38.5830   30.1720   -8.2260 C.3       427 SER427      0.0000 BACKBONE | DICT | DIRECT
   1536  HA_       37.9080   30.2800   -7.4960 H         427 SER427      0.0000 BACKBONE | DICT
   1537  C__       38.6390   31.5320   -8.8970 C.2       427 SER427      0.0000 BACKBONE | DICT | DIRECT
   1538  O__       38.5370   32.5490   -8.2150 O.2       427 SER427      0.0000 BACKBONE | DICT | DIRECT
   1539  CB_       40.0090   29.7680   -7.7730 C.3       427 SER427      0.0000 DICT
   1540 1HB_       40.3560   30.3960   -7.0760 H         427 SER427      0.0000 DICT
   1541 2HB_       40.0210   28.8340   -7.4160 H         427 SER427      0.0000 DICT
   1542  OG_       40.9100   29.8130   -8.8640 O.3       427 SER427      0.0000 DICT
   1543  HG_       41.8090   29.8230   -8.5370 H         427 SER427      0.0000 DICT
   1544  N__       38.7930   31.5610  -10.2170 N.am      428 MET428      0.0000 BACKBONE | DICT | DIRECT
   1545  H__       38.8240   30.7020  -10.7280 H         428 MET428      0.0000 BACKBONE | DICT | ESSENTIAL | DIRECT
   1546  CA_       38.9190   32.8370  -10.9390 C.3       428 MET428      0.0000 BACKBONE | DICT | DIRECT
   1547  HA_       39.3660   33.3800  -10.2280 H         428 MET428      0.0000 BACKBONE | DICT
   1548  C__       37.6610   33.6510  -11.2590 C.2       428 MET428      0.0000 BACKBONE | DICT | DIRECT
   1549  O__       37.6600   34.8700  -11.1010 O.2       428 MET428      0.0000 BACKBONE | DICT | DIRECT
   1550  CB_       39.7410   32.6170  -12.2350 C.3       428 MET428      0.0000 DICT
   1551 1HB_       40.3970   31.8770  -12.0890 H         428 MET428      0.0000 DICT
   1552 2HB_       39.1230   32.3730  -12.9820 H         428 MET428      0.0000 DICT
   1553  CG_       40.5050   33.8500  -12.6410 C.3       428 MET428      0.0000 DICT
   1554 1HG_       41.1170   34.0620  -11.8800 H         428 MET428      0.0000 DICT
   1555 2HG_       41.0450   33.5910  -13.4420 H         428 MET428      0.0000 DICT
   1556  SD_       39.2810   35.1640  -12.9810 S.3       428 MET428      0.0000 DICT
   1557  CE_       38.3500   34.3860  -14.3060 C.3       428 MET428      0.0000 DICT
   1558 1HE_       37.6140   34.9830  -14.6250 H         428 MET428      0.0000 DICT
   1559 2HE_       37.9380   33.5280  -13.9980 H         428 MET428      0.0000 DICT
   1560 3HE_       38.9410   34.1810  -15.0860 H         428 MET428      0.0000 DICT
   1561  N__       36.5800   32.9980  -11.7160 N.am      429 PHE429      0.0000 BACKBONE | DICT | DIRECT
   1562  H__       36.6110   32.0050  -11.8330 H         429 PHE429      0.0000 BACKBONE | DICT | ESSENTIAL | DIRECT
   1563  CA_       35.3510   33.7350  -12.0450 C.3       429 PHE429      0.0000 BACKBONE | DICT | DIRECT
   1564  HA_       35.5310   34.2590  -12.8770 H         429 PHE429      0.0000 BACKBONE | DICT
   1565  C__       34.9620   34.8060  -11.0200 C.2       429 PHE429      0.0000 BACKBONE | DICT | DIRECT
   1566  O__       34.5220   35.8980  -11.3820 O.2       429 PHE429      0.0000 BACKBONE | DICT | DIRECT
   1567  CB_       34.2460   32.6300  -12.1750 C.3       429 PHE429      0.0000 DICT
   1568 1HB_       34.4940   31.8570  -11.5920 H         429 PHE429      0.0000 DICT
   1569 2HB_       33.3730   33.0110  -11.8710 H         429 PHE429      0.0000 DICT
   1570  CG_       34.0150   32.0740  -13.5480 C.ar      429 PHE429      0.0000 DICT
   1571  CD1       34.7080   30.9410  -13.9700 C.ar      429 PHE429      0.0000 DICT
   1572  HD1       35.3630   30.5080  -13.3500 H         429 PHE429      0.0000 DICT
   1573  CD2       33.0940   32.6660  -14.4110 C.ar      429 PHE429      0.0000 DICT
   1574  HD2       32.5860   33.4730  -14.1100 H         429 PHE429      0.0000 DICT
   1575  CE1       34.5090   30.4030  -15.2290 C.ar      429 PHE429      0.0000 DICT
   1576  HE1       35.0060   29.5840  -15.5140 H         429 PHE429      0.0000 DICT
   1577  CE2       32.8700   32.1500  -15.6860 C.ar      429 PHE429      0.0000 DICT
   1578  HE2       32.2020   32.5740  -16.2970 H         429 PHE429      0.0000 DICT
   1579  CZ_       33.6020   31.0210  -16.0970 C.ar      429 PHE429      0.0000 DICT
   1580  HZ_       33.4730   30.6560  -17.0200 H         429 PHE429      0.0000 DICT
   1581  N__       35.1120   34.5030   -9.7230 N.am      430 CYS430      0.0000 BACKBONE | DICT | DIRECT
   1582  H__       35.4620   33.6060   -9.4520 H         430 CYS430      0.0000 BACKBONE | DICT | ESSENTIAL | DIRECT
   1583  CA_       34.7590   35.4980   -8.7040 C.3       430 CYS430      0.0000 BACKBONE | DICT | DIRECT
   1584  HA_       33.8860   35.9110   -8.9640 H         430 CYS430      0.0000 BACKBONE | DICT
   1585  C__       35.7350   36.6830   -8.6370 C.2       430 CYS430      0.0000 BACKBONE | DICT | DIRECT
   1586  O__       35.5170   37.6360   -7.8910 O.2       430 CYS430      0.0000 BACKBONE | DICT | DIRECT
   1587  CB_       34.7130   34.7020   -7.3700 C.3       430 CYS430      0.0000 DICT
   1588 1HB_       35.6440   34.7660   -7.0100 H         430 CYS430      0.0000 DICT
   1589 2HB_       34.0930   35.2280   -6.7880 H         430 CYS430      0.0000 DICT
   1590  SG_       34.1800   32.9810   -7.5130 S.3       430 CYS430      0.0000 DICT
   1591  HG_       32.8610   32.9300   -7.5480 H         430 CYS430      0.0000 DICT
   1592  N__       36.8110   36.6120   -9.4150 N.am      431 ILE431      0.0000 BACKBONE | DICT | DIRECT
   1593  H__       36.9530   35.7970   -9.9760 H         431 ILE431      0.0000 BACKBONE | DICT | ESSENTIAL | DIRECT
   1594  CA_       37.7930   37.6940   -9.4720 C.3       431 ILE431      0.0000 BACKBONE | DICT | DIRECT
   1595  HA_       37.7870   38.1130   -8.5640 H         431 ILE431      0.0000 BACKBONE | DICT
   1596  C__       37.3790   38.6940  -10.5400 C.2       431 ILE431      0.0000 BACKBONE | DICT | DIRECT
   1597  O__       37.7550   39.8550  -10.4770 O.2       431 ILE431      0.0000 BACKBONE | DICT | DIRECT
   1598  CB_       39.1980   37.1490   -9.8200 C.3       431 ILE431      0.0000 DICT
   1599  HB_       39.2020   36.7480  -10.7360 H         431 ILE431      0.0000 DICT
   1600  CG1       39.5840   36.0670   -8.8290 C.3       431 ILE431      0.0000 DICT
   1601 1HG1       39.8630   36.5030   -7.9740 H         431 ILE431      0.0000 DICT
   1602 2HG1       38.7860   35.4880   -8.6630 H         431 ILE431      0.0000 DICT
   1603  CG2       40.2120   38.2710   -9.8170 C.3       431 ILE431      0.0000 DICT
   1604 1HG2       41.1240   37.9300  -10.0410 H         431 ILE431      0.0000 DICT
   1605 2HG2       40.2590   38.7100   -8.9200 H         431 ILE431      0.0000 DICT
   1606 3HG2       39.9720   38.9720  -10.4900 H         431 ILE431      0.0000 DICT
   1607  CD1       40.7170   35.1920   -9.3110 C.3       431 ILE431      0.0000 DICT
   1608 1HD1       40.9430   34.4930   -8.6340 H         431 ILE431      0.0000 DICT
   1609 2HD1       41.5410   35.7340   -9.4810 H         431 ILE431      0.0000 DICT
   1610 3HD1       40.4740   34.7280  -10.1630 H         431 ILE431      0.0000 DICT
   1611  N__       36.5900   38.2380  -11.5110 N.am      432 ASN432      0.0000 BACKBONE | DICT | DIRECT
   1612  H__       36.2800   37.2880  -11.4800 H         432 ASN432      0.0000 BACKBONE | DICT | ESSENTIAL | DIRECT
   1613  CA_       36.1650   39.0910  -12.6220 C.3       432 ASN432      0.0000 BACKBONE | DICT | DIRECT
   1614  HA_       36.5220   39.9680  -12.3010 H         432 ASN432      0.0000 BACKBONE | DICT
   1615  C__       34.6660   39.3170  -12.8130 C.2       432 ASN432      0.0000 BACKBONE | DICT | DIRECT
   1616  O__       34.2250   39.5390  -13.9370 O.2       432 ASN432      0.0000 BACKBONE | DICT | DIRECT
   1617  CB_       36.7600   38.5430  -13.9730 C.3       432 ASN432      0.0000 DICT
   1618 1HB_       37.7570   38.5060  -13.9050 H         432 ASN432      0.0000 DICT
   1619 2HB_       36.4030   37.6250  -14.1450 H         432 ASN432      0.0000 DICT
   1620  CG_       36.4080   39.4100  -15.1690 C.2       432 ASN432      0.0000 DICT
   1621  OD1       35.7040   40.4170  -15.0370 O.2       432 ASN432      0.0000 DICT
   1622  ND2       36.9150   39.0290  -16.3390 N.am      432 ASN432      0.0000 DICT
   1623 1HD2       36.7300   39.5660  -17.1630 H         432 ASN432      0.0000 DICT
   1624 2HD2       37.4800   38.2060  -16.3960 H         432 ASN432      0.0000 DICT
   1625  N__       33.8740   39.2550  -11.7460 N.am      433 ILE433      0.0000 BACKBONE | DICT | DIRECT
   1626  H__       34.2520   39.0460  -10.8440 H         433 ILE433      0.0000 BACKBONE | DICT | ESSENTIAL | DIRECT
   1627  CA_       32.4530   39.4950  -11.9130 C.3       433 ILE433      0.0000 BACKBONE | DICT | DIRECT
   1628  HA_       32.3260   40.1330  -11.1540 H         433 ILE433      0.0000 BACKBONE | DICT
   1629  C__       31.4500   38.4040  -11.5770 C.2       433 ILE433      0.0000 BACKBONE | DICT | DIRECT
   1630  O__       30.2760   38.7090  -11.3770 O.2       433 ILE433      0.0000 BACKBONE | DICT | DIRECT
   1631  CB_       32.2000   39.9980  -13.4010 C.3       433 ILE433      0.0000 DICT
   1632  HB_       33.0240   39.8790  -13.9560 H         433 ILE433      0.0000 DICT
   1633  CG1       31.8750   41.4780  -13.4400 C.3       433 ILE433      0.0000 DICT
   1634 1HG1       30.9150   41.6010  -13.1870 H         433 ILE433      0.0000 DICT
   1635 2HG1       32.4570   41.9500  -12.7780 H         433 ILE433      0.0000 DICT
   1636  CG2       31.1130   39.1870  -14.0710 C.3       433 ILE433      0.0000 DICT
   1637 1HG2       30.9540   39.5040  -15.0060 H         433 ILE433      0.0000 DICT
   1638 2HG2       30.2500   39.2620  -13.5710 H         433 ILE433      0.0000 DICT
   1639 3HG2       31.3610   38.2190  -14.1120 H         433 ILE433      0.0000 DICT
   1640  CD1       32.0930   42.1030  -14.7980 C.3       433 ILE433      0.0000 DICT
   1641 1HD1       31.8690   43.0770  -14.7850 H         433 ILE433      0.0000 DICT
   1642 2HD1       31.5200   41.6640  -15.4910 H         433 ILE433      0.0000 DICT
   1643 3HD1       33.0470   42.0100  -15.0860 H         433 ILE433      0.0000 DICT
   1644  N__       31.8560   37.1420  -11.5330 N.am      434 CYS434      0.0000 BACKBONE | DICT | DIRECT
   1645  H__       32.8080   36.9080  -11.7300 H         434 CYS434      0.0000 BACKBONE | DICT | ESSENTIAL | DIRECT
   1646  CA_       30.8920   36.1010  -11.1930 C.3       434 CYS434      0.0000 BACKBONE | DICT | DIRECT
   1647  HA_       29.9730   36.4700  -11.3310 H         434 CYS434      0.0000 BACKBONE | DICT
   1648  C__       31.1160   35.7200   -9.7300 C.2       434 CYS434      0.0000 BACKBONE | DICT | DIRECT
   1649  O__       32.0720   35.0160   -9.3860 O.2       434 CYS434      0.0000 BACKBONE | DICT | DIRECT
   1650  OXT       30.3490   36.1020   -8.8390 O.co2     434 CYS434      0.0000 CAP | DICT
   1651  CB_       31.0510   34.9000  -12.1140 C.3       434 CYS434      0.0000 DICT
   1652 1HB_       32.0410   34.7880  -12.2070 H         434 CYS434      0.0000 DICT
   1653 2HB_       30.6770   34.1340  -11.5900 H         434 CYS434      0.0000 DICT
   1654  SG_       30.2370   35.0870  -13.7160 S.3       434 CYS434      0.0000 DICT
   1655  HG_       31.1480   35.1330  -14.6700 H         434 CYS434      0.0000 DICT
   1656  N__       25.7640   27.6630   -6.8000 N.am      508 PHE508      0.0000 BACKBONE | DICT | DIRECT
   1657 1H__       25.1040   28.1390   -6.2180 H         508 PHE508      0.0000 BACKBONE | DICT | ESSENTIAL | DIRECT
   1658 2H__       26.0220   28.2820   -7.5420 H         508 PHE508      0.0000 BACKBONE | DICT | ESSENTIAL | DIRECT
   1659 3H__       26.5810   27.4810   -6.2530 H         508 PHE508      0.0000 BACKBONE | DICT | ESSENTIAL | DIRECT
   1660  CA_       25.1980   26.4200   -7.3270 C.3       508 PHE508      0.0000 BACKBONE | DICT | DIRECT
   1661  HA_       24.9670   25.8590   -6.5320 H         508 PHE508      0.0000 BACKBONE | DICT
   1662  C__       26.2490   25.7400   -8.2060 C.2       508 PHE508      0.0000 BACKBONE | DICT | DIRECT
   1663  O__       26.5300   24.5540   -8.0620 O.2       508 PHE508      0.0000 BACKBONE | DICT | DIRECT
   1664  CB_       23.9280   26.6990   -8.1680 C.3       508 PHE508      0.0000 DICT
   1665 1HB_       23.2260   27.0930   -7.5750 H         508 PHE508      0.0000 DICT
   1666 2HB_       24.1550   27.3490   -8.8930 H         508 PHE508      0.0000 DICT
   1667  CG_       23.3340   25.4870   -8.8220 C.ar      508 PHE508      0.0000 DICT
   1668  CD1       22.3540   24.7460   -8.1640 C.ar      508 PHE508      0.0000 DICT
   1669  HD1       22.0560   25.0280   -7.2520 H         508 PHE508      0.0000 DICT
   1670  CD2       23.7360   25.0970  -10.0980 C.ar      508 PHE508      0.0000 DICT
   1671  HD2       24.4320   25.6310  -10.5790 H         508 PHE508      0.0000 DICT
   1672  CE1       21.7850   23.6280   -8.7470 C.ar      508 PHE508      0.0000 DICT
   1673  HE1       21.0760   23.1120   -8.2670 H         508 PHE508      0.0000 DICT
   1674  CE2       23.1840   23.9750  -10.7140 C.ar      508 PHE508      0.0000 DICT
   1675  HE2       23.4710   23.7060  -11.6330 H         508 PHE508      0.0000 DICT
   1676  CZ_       22.2150   23.2290  -10.0170 C.ar      508 PHE508      0.0000 DICT
   1677  HZ_       21.8300   22.4060  -10.4340 H         508 PHE508      0.0000 DICT
   1678  N__       26.8270   26.5110   -9.1150 N.am      509 PHE509      0.0000 BACKBONE | DICT | DIRECT
   1679  H__       26.5590   27.4720   -9.1760 H         509 PHE509      0.0000 BACKBONE | DICT | ESSENTIAL | DIRECT
   1680  CA_       27.8370   26.0050  -10.0250 C.3       509 PHE509      0.0000 BACKBONE | DICT | DIRECT
   1681  HA_       27.3960   25.3010  -10.5810 H         509 PHE509      0.0000 BACKBONE | DICT
   1682  C__       28.9750   25.3650   -9.2410 C.2       509 PHE509      0.0000 BACKBONE | DICT | DIRECT
   1683  O__       29.4140   24.2570   -9.5530 O.2       509 PHE509      0.0000 BACKBONE | DICT | DIRECT
   1684  CB_       28.3500   27.1630  -10.9100 C.3       509 PHE509      0.0000 DICT
   1685 1HB_       27.6670   27.3540  -11.6150 H         509 PHE509      0.0000 DICT
   1686 2HB_       28.4740   27.9730  -10.3370 H         509 PHE509      0.0000 DICT
   1687  CG_       29.6520   26.9130  -11.6100 C.ar      509 PHE509      0.0000 DICT
   1688  CD1       29.6640   26.3610  -12.8900 C.ar      509 PHE509      0.0000 DICT
   1689  HD1       28.7970   26.1320  -13.3330 H         509 PHE509      0.0000 DICT
   1690  CD2       30.8620   27.2430  -11.0030 C.ar      509 PHE509      0.0000 DICT
   1691  HD2       30.8600   27.6480  -10.0890 H         509 PHE509      0.0000 DICT
   1692  CE1       30.8500   26.1260  -13.5610 C.ar      509 PHE509      0.0000 DICT
   1693  HE1       30.8430   25.7390  -14.4830 H         509 PHE509      0.0000 DICT
   1694  CE2       32.0760   27.0180  -11.6510 C.ar      509 PHE509      0.0000 DICT
   1695  HE2       32.9400   27.2660  -11.2140 H         509 PHE509      0.0000 DICT
   1696  CZ_       32.0610   26.4370  -12.9320 C.ar      509 PHE509      0.0000 DICT
   1697  HZ_       32.9250   26.2430  -13.3980 H         509 PHE509      0.0000 DICT
   1698  N__       29.4280   26.0610   -8.2050 N.am      510 ASN510      0.0000 BACKBONE | DICT | DIRECT
   1699  H__       29.0000   26.9400   -7.9970 H         510 ASN510      0.0000 BACKBONE | DICT | ESSENTIAL | DIRECT
   1700  CA_       30.5250   25.6000   -7.3540 C.3       510 ASN510      0.0000 BACKBONE | DICT | DIRECT
   1701  HA_       31.2790   25.4530   -7.9940 H         510 ASN510      0.0000 BACKBONE | DICT
   1702  C__       30.2520   24.2530   -6.6700 C.2       510 ASN510      0.0000 BACKBONE | DICT | DIRECT
   1703  O__       31.0340   23.3110   -6.8100 O.2       510 ASN510      0.0000 BACKBONE | DICT | DIRECT
   1704  CB_       30.8390   26.6910   -6.2910 C.3       510 ASN510      0.0000 DICT
   1705 1HB_       29.9810   27.0240   -5.8990 H         510 ASN510      0.0000 DICT
   1706 2HB_       31.4030   26.2920   -5.5680 H         510 ASN510      0.0000 DICT
   1707  CG_       31.5860   27.8800   -6.8690 C.2       510 ASN510      0.0000 DICT
   1708  OD1       31.8860   27.9190   -8.0670 O.2       510 ASN510      0.0000 DICT
   1709  ND2       31.8730   28.8640   -6.0190 N.am      510 ASN510      0.0000 DICT
   1710 1HD2       32.3520   29.6800   -6.3420 H         510 ASN510      0.0000 DICT
   1711 2HD2       31.6100   28.7860   -5.0570 H         510 ASN510      0.0000 DICT
   1712  N__       29.1420   24.1660   -5.9340 N.am      511 LEU511      0.0000 BACKBONE | DICT | DIRECT
   1713  H__       28.5390   24.9610   -5.8720 H         511 LEU511      0.0000 BACKBONE | DICT | ESSENTIAL | DIRECT
   1714  CA_       28.7790   22.9450   -5.2160 C.3       511 LEU511      0.0000 BACKBONE | DICT | DIRECT
   1715  HA_       29.5890   22.7240   -4.6730 H         511 LEU511      0.0000 BACKBONE | DICT
   1716  C__       28.5280   21.7680   -6.1370 C.2       511 LEU511      0.0000 BACKBONE | DICT | DIRECT
   1717  O__       28.8480   20.6240   -5.7950 O.2       511 LEU511      0.0000 BACKBONE | DICT | DIRECT
   1718  CB_       27.5370   23.2090   -4.3340 C.3       511 LEU511      0.0000 DICT
   1719 1HB_       26.7770   23.4570   -4.9330 H         511 LEU511      0.0000 DICT
   1720 2HB_       27.3160   22.3630   -3.8470 H         511 LEU511      0.0000 DICT
   1721  CG_       27.6740   24.3100   -3.2930 C.3       511 LEU511      0.0000 DICT
   1722  HG_       27.8820   25.1770   -3.7470 H         511 LEU511      0.0000 DICT
   1723  CD1       26.3700   24.4830   -2.5220 C.3       511 LEU511      0.0000 DICT
   1724 1HD1       26.4520   25.2050   -1.8360 H         511 LEU511      0.0000 DICT
   1725 2HD1       26.1170   23.6380   -2.0510 H         511 LEU511      0.0000 DICT
   1726 3HD1       25.6200   24.7270   -3.1380 H         511 LEU511      0.0000 DICT
   1727  CD2       28.8050   23.9370   -2.3410 C.3       511 LEU511      0.0000 DICT
   1728 1HD2       28.9270   24.6380   -1.6380 H         511 LEU511      0.0000 DICT
   1729 2HD2       29.6700   23.8400   -2.8320 H         511 LEU511      0.0000 DICT
   1730 3HD2       28.6140   23.0710   -1.8800 H         511 LEU511      0.0000 DICT
   1731  N__       27.9640   22.0420   -7.3070 N.am      512 GLY512      0.0000 BACKBONE | DICT | DIRECT
   1732  H__       27.7490   22.9900   -7.5420 H         512 GLY512      0.0000 BACKBONE | DICT | ESSENTIAL | DIRECT
   1733  CA_       27.6560   20.9810   -8.2500 C.3       512 GLY512      0.0000 BACKBONE | DICT | DIRECT
   1734 1HA_       27.3050   20.2080   -7.7210 H         512 GLY512      0.0000 BACKBONE | DICT
   1735 2HA_       26.9380   21.3240   -8.8560 H         512 GLY512      0.0000 BACKBONE | DICT
   1736  C__       28.8390   20.5200   -9.0860 C.2       512 GLY512      0.0000 BACKBONE | DICT | DIRECT
   1737  O__       29.1280   19.3210   -9.1640 O.2       512 GLY512      0.0000 BACKBONE | DICT | DIRECT
   1738  N__       29.5240   21.4670   -9.7130 N.am      513 ILE513      0.0000 BACKBONE | DICT | DIRECT
   1739  H__       29.2550   22.4240   -9.6030 H         513 ILE513      0.0000 BACKBONE | DICT | ESSENTIAL | DIRECT
   1740  CA_       30.6620   21.1340  -10.5590 C.3       513 ILE513      0.0000 BACKBONE | DICT | DIRECT
   1741  HA_       30.4160   20.2270  -10.9000 H         513 ILE513      0.0000 BACKBONE | DICT
   1742  C__       31.9740   20.9850   -9.8100 C.2       513 ILE513      0.0000 BACKBONE | DICT | DIRECT
   1743  O__       32.8140   20.1620  -10.1730 O.2       513 ILE513      0.0000 BACKBONE | DICT | DIRECT
   1744  CB_       30.8270   22.2000  -11.6840 C.3       513 ILE513      0.0000 DICT
   1745  HB_       30.4600   23.0790  -11.3810 H         513 ILE513      0.0000 DICT
   1746  CG1       30.0570   21.7900  -12.9240 C.3       513 ILE513      0.0000 DICT
   1747 1HG1       30.5840   21.0930  -13.4110 H         513 ILE513      0.0000 DICT
   1748 2HG1       29.1780   21.4050  -12.6410 H         513 ILE513      0.0000 DICT
   1749  CG2       32.2900   22.4170  -12.0030 C.3       513 ILE513      0.0000 DICT
   1750 1HG2       32.4010   23.1010  -12.7250 H         513 ILE513      0.0000 DICT
   1751 2HG2       32.7190   21.5690  -12.3140 H         513 ILE513      0.0000 DICT
   1752 3HG2       32.7880   22.7370  -11.1970 H         513 ILE513      0.0000 DICT
   1753  CD1       29.7930   22.9380  -13.8700 C.3       513 ILE513      0.0000 DICT
   1754 1HD1       29.2840   22.6300  -14.6740 H         513 ILE513      0.0000 DICT
   1755 2HD1       30.6490   23.3460  -14.1860 H         513 ILE513      0.0000 DICT
   1756 3HD1       29.2570   23.6540  -13.4230 H         513 ILE513      0.0000 DICT
   1757  N__       32.1400   21.7670   -8.7490 N.am      514 VAL514      0.0000 BACKBONE | DICT | DIRECT
   1758  H__       31.4050   22.3840   -8.4690 H         514 VAL514      0.0000 BACKBONE | DICT | ESSENTIAL | DIRECT
   1759  CA_       33.3780   21.7350   -7.9910 C.3       514 VAL514      0.0000 BACKBONE | DICT | DIRECT
   1760  HA_       33.9350   21.0990   -8.5260 H         514 VAL514      0.0000 BACKBONE | DICT
   1761  C__       33.3450   21.0570   -6.6340 C.2       514 VAL514      0.0000 BACKBONE | DICT | DIRECT
   1762  O__       34.1910   21.3020   -5.7820 O.2       514 VAL514      0.0000 BACKBONE | DICT | DIRECT
   1763  CB_       33.9370   23.1950   -7.9060 C.3       514 VAL514      0.0000 DICT
   1764  HB_       34.9000   23.1570   -8.1700 H         514 VAL514      0.0000 DICT
   1765  CG1       33.2700   24.1540   -8.8850 C.3       514 VAL514      0.0000 DICT
   1766 1HG1       33.6520   25.0740   -8.8010 H         514 VAL514      0.0000 DICT
   1767 2HG1       32.2860   24.2130   -8.7150 H         514 VAL514      0.0000 DICT
   1768 3HG1       33.4010   23.8510   -9.8290 H         514 VAL514      0.0000 DICT
   1769  CG2       33.8890   23.7450   -6.4930 C.3       514 VAL514      0.0000 DICT
   1770 1HG2       34.2490   24.6770   -6.4590 H         514 VAL514      0.0000 DICT
   1771 2HG2       34.4320   23.1820   -5.8700 H         514 VAL514      0.0000 DICT
   1772 3HG2       32.9500   23.7650   -6.1480 H         514 VAL514      0.0000 DICT
   1773  N__       32.3650   20.1870   -6.4470 N.am      515 THR515      0.0000 BACKBONE | DICT | DIRECT
   1774  H__       31.6900   20.0520   -7.1720 H         515 THR515      0.0000 BACKBONE | DICT | ESSENTIAL | DIRECT
   1775  CA_       32.2430   19.4230   -5.2190 C.3       515 THR515      0.0000 BACKBONE | DICT | DIRECT
   1776  HA_       33.1750   19.2760   -4.8880 H         515 THR515      0.0000 BACKBONE | DICT
   1777  C__       31.5600   18.0970   -5.5500 C.2       515 THR515      0.0000 BACKBONE | DICT | DIRECT
   1778  O__       32.1970   17.0410   -5.5260 O.2       515 THR515      0.0000 BACKBONE | DICT | DIRECT
   1779  CB_       31.4310   20.2020   -4.1480 C.3       515 THR515      0.0000 DICT
   1780  HB_       30.4990   20.4010   -4.4540 H         515 THR515      0.0000 DICT
   1781  OG1       32.1420   21.4670   -3.9520 O.3       515 THR515      0.0000 DICT
   1782  HG1       33.0830   21.3000   -3.9090 H         515 THR515      0.0000 DICT
   1783  CG2       31.2560   19.4300   -2.8310 C.3       515 THR515      0.0000 DICT
   1784 1HG2       30.7290   19.9640   -2.1700 H         515 THR515      0.0000 DICT
   1785 2HG2       32.1430   19.2190   -2.4190 H         515 THR515      0.0000 DICT
   1786 3HG2       30.7740   18.5670   -2.9820 H         515 THR515      0.0000 DICT
   1787  N__       30.2750   18.1600   -5.8910 N.am      516 PRO516      0.0000 BACKBONE | DICT | DIRECT
   1788  CA_       29.5100   16.9540   -6.2160 C.3       516 PRO516      0.0000 BACKBONE | DICT | DIRECT
   1789  HA_       29.6300   16.4100   -5.3850 H         516 PRO516      0.0000 BACKBONE | DICT
   1790  C__       30.0550   16.1320   -7.3910 C.2       516 PRO516      0.0000 BACKBONE | DICT | DIRECT
   1791  O__       30.4040   14.9600   -7.2200 O.2       516 PRO516      0.0000 BACKBONE | DICT | DIRECT
   1792  CB_       28.0370   17.3080   -6.4930 C.3       516 PRO516      0.0000 DICT
   1793 1HB_       27.6150   16.6720   -7.1390 H         516 PRO516      0.0000 DICT
   1794 2HB_       27.4950   17.3400   -5.6540 H         516 PRO516      0.0000 DICT
   1795  CG_       28.1910   18.6780   -7.0970 C.3       516 PRO516      0.0000 DICT
   1796 1HG_       28.3770   18.6080   -8.0770 H         516 PRO516      0.0000 DICT
   1797 2HG_       27.3600   19.2170   -6.9530 H         516 PRO516      0.0000 DICT
   1798  CD_       29.3720   19.3000   -6.3650 C.3       516 PRO516      0.0000 DICT
   1799 1HD_       29.8770   19.9010   -6.9850 H         516 PRO516      0.0000 DICT
   1800 2HD_       29.0460   19.8280   -5.5810 H         516 PRO516      0.0000 DICT
   1801  N__       30.1250   16.7220   -8.5800 N.am      517 LEU517      0.0000 BACKBONE | DICT | DIRECT
   1802  H__       29.8500   17.6770   -8.6880 H         517 LEU517      0.0000 BACKBONE | DICT | ESSENTIAL | DIRECT
   1803  CA_       30.6080   15.9570   -9.7250 C.3       517 LEU517      0.0000 BACKBONE | DICT | DIRECT
   1804  HA_       29.9060   15.2650   -9.8950 H         517 LEU517      0.0000 BACKBONE | DICT
   1805  C__       31.9150   15.2410   -9.3970 C.2       517 LEU517      0.0000 BACKBONE | DICT | DIRECT
   1806  O__       32.0140   14.0360   -9.5860 O.2       517 LEU517      0.0000 BACKBONE | DICT | DIRECT
   1807  CB_       30.7430   16.8530  -10.9650 C.3       517 LEU517      0.0000 DICT
   1808 1HB_       31.2210   17.6870  -10.6920 H         517 LEU517      0.0000 DICT
   1809 2HB_       31.2910   16.3610  -11.6420 H         517 LEU517      0.0000 DICT
   1810  CG_       29.4450   17.2690  -11.6410 C.3       517 LEU517      0.0000 DICT
   1811  HG_       28.8760   17.7740  -10.9930 H         517 LEU517      0.0000 DICT
   1812  CD1       29.7290   18.1810  -12.8290 C.3       517 LEU517      0.0000 DICT
   1813 1HD1       28.8800   18.4590  -13.2790 H         517 LEU517      0.0000 DICT
   1814 2HD1       30.2990   17.7190  -13.5080 H         517 LEU517      0.0000 DICT
   1815 3HD1       30.2080   19.0100  -12.5380 H         517 LEU517      0.0000 DICT
   1816  CD2       28.7160   16.0120  -12.1030 C.3       517 LEU517      0.0000 DICT
   1817 1HD2       27.8540   16.2430  -12.5540 H         517 LEU517      0.0000 DICT
   1818 2HD2       28.5070   15.4140  -11.3290 H         517 LEU517      0.0000 DICT
   1819 3HD2       29.2730   15.4930  -12.7510 H         517 LEU517      0.0000 DICT
   1820  N__       32.9270   15.9620   -8.8890 N.am      518 ILE518      0.0000 BACKBONE | DICT | DIRECT
   1821  H__       32.8180   16.9450   -8.7390 H         518 ILE518      0.0000 BACKBONE | DICT | ESSENTIAL | DIRECT
   1822  CA_       34.1980   15.2980   -8.5540 C.3       518 ILE518      0.0000 BACKBONE | DICT | DIRECT
   1823  HA_       34.6010   14.9390   -9.3960 H         518 ILE518      0.0000 BACKBONE | DICT
   1824  C__       33.9950   14.0810   -7.6400 C.2       518 ILE518      0.0000 BACKBONE | DICT | DIRECT
   1825  O__       34.6140   13.0320   -7.8520 O.2       518 ILE518      0.0000 BACKBONE | DICT | DIRECT
   1826  CB_       35.0560   16.4000   -7.8450 C.3       518 ILE518      0.0000 DICT
   1827  HB_       34.8370   16.4600   -6.8710 H         518 ILE518      0.0000 DICT
   1828  CG1       34.7730   17.7710   -8.4280 C.3       518 ILE518      0.0000 DICT
   1829 1HG1       35.2330   17.8430   -9.3130 H         518 ILE518      0.0000 DICT
   1830 2HG1       33.7860   17.8660   -8.5560 H         518 ILE518      0.0000 DICT
   1831  CG2       36.5180   16.0420   -7.9900 C.3       518 ILE518      0.0000 DICT
   1832 1HG2       37.1000   16.7250   -7.5480 H         518 ILE518      0.0000 DICT
   1833 2HG2       36.7810   15.9910   -8.9530 H         518 ILE518      0.0000 DICT
   1834 3HG2       36.7130   15.1550   -7.5710 H         518 ILE518      0.0000 DICT
   1835  CD1       35.2510   18.9030   -7.5480 C.3       518 ILE518      0.0000 DICT
   1836 1HD1       35.0480   19.7900   -7.9640 H         518 ILE518      0.0000 DICT
   1837 2HD1       36.2390   18.8510   -7.4020 H         518 ILE518      0.0000 DICT
   1838 3HD1       34.8060   18.8740   -6.6530 H         518 ILE518      0.0000 DICT
   1839  N__       33.1300   14.2260   -6.6290 N.am      519 MET519      0.0000 BACKBONE | DICT | DIRECT
   1840  H__       32.6700   15.1050   -6.5050 H         519 MET519      0.0000 BACKBONE | DICT | ESSENTIAL | DIRECT
   1841  CA_       32.8390   13.1370   -5.7020 C.3       519 MET519      0.0000 BACKBONE | DICT | DIRECT
   1842  HA_       33.7280   12.8180   -5.3750 H         519 MET519      0.0000 BACKBONE | DICT
   1843  C__       32.1370   11.9770   -6.4120 C.2       519 MET519      0.0000 BACKBONE | DICT | DIRECT
   1844  O__       32.3980   10.8120   -6.1160 O.2       519 MET519      0.0000 BACKBONE | DICT | DIRECT
   1845  CB_       32.0080   13.6530   -4.5220 C.3       519 MET519      0.0000 DICT
   1846 1HB_       31.2220   14.1650   -4.8690 H         519 MET519      0.0000 DICT
   1847 2HB_       31.6870   12.8780   -3.9780 H         519 MET519      0.0000 DICT
   1848  CG_       32.8180   14.5610   -3.6330 C.3       519 MET519      0.0000 DICT
   1849 1HG_       33.0900   15.3370   -4.2020 H         519 MET519      0.0000 DICT
   1850 2HG_       32.1960   14.8750   -2.9160 H         519 MET519      0.0000 DICT
   1851  SD_       34.2300   13.5880   -3.0000 S.3       519 MET519      0.0000 DICT
   1852  CE_       33.3460   12.2840   -2.1370 C.3       519 MET519      0.0000 DICT
   1853 1HE_       33.9820   11.6390   -1.7150 H         519 MET519      0.0000 DICT
   1854 2HE_       32.7590   11.7720   -2.7650 H         519 MET519      0.0000 DICT
   1855 3HE_       32.7660   12.6620   -1.4140 H         519 MET519      0.0000 DICT
   1856  N__       31.2470   12.2940   -7.3500 N.am      520 PHE520      0.0000 BACKBONE | DICT | DIRECT
   1857  H__       31.0350   13.2560   -7.5240 H         520 PHE520      0.0000 BACKBONE | DICT | ESSENTIAL | DIRECT
   1858  CA_       30.5760   11.2570   -8.1280 C.3       520 PHE520      0.0000 BACKBONE | DICT | DIRECT
   1859  HA_       30.0480   10.7140   -7.4750 H         520 PHE520      0.0000 BACKBONE | DICT
   1860  C__       31.6580   10.4520   -8.8470 C.2       520 PHE520      0.0000 BACKBONE | DICT | DIRECT
   1861  O__       31.6960    9.2370   -8.7500 O.2       520 PHE520      0.0000 BACKBONE | DICT | DIRECT
   1862  CB_       29.6420   11.8680   -9.2000 C.3       520 PHE520      0.0000 DICT
   1863 1HB_       28.9980   12.4900   -8.7550 H         520 PHE520      0.0000 DICT
   1864 2HB_       30.1930   12.3760   -9.8620 H         520 PHE520      0.0000 DICT
   1865  CG_       28.8420   10.8540   -9.9590 C.ar      520 PHE520      0.0000 DICT
   1866  CD1       27.5740   10.4850   -9.5130 C.ar      520 PHE520      0.0000 DICT
   1867  HD1       27.2070   10.9010   -8.6800 H         520 PHE520      0.0000 DICT
   1868  CD2       29.3420   10.2810  -11.1270 C.ar      520 PHE520      0.0000 DICT
   1869  HD2       30.2470   10.5490  -11.4580 H         520 PHE520      0.0000 DICT
   1870  CE1       26.8110    9.5560  -10.1980 C.ar      520 PHE520      0.0000 DICT
   1871  HE1       25.8990    9.3090   -9.8720 H         520 PHE520      0.0000 DICT
   1872  CE2       28.6000    9.3410  -11.8420 C.ar      520 PHE520      0.0000 DICT
   1873  HE2       28.9610    8.9410  -12.6840 H         520 PHE520      0.0000 DICT
   1874  CZ_       27.3340    8.9670  -11.3550 C.ar      520 PHE520      0.0000 DICT
   1875  HZ_       26.8020    8.2740  -11.8410 H         520 PHE520      0.0000 DICT
   1876  N__       32.5400   11.1390   -9.5720 N.am      521 ILE521      0.0000 BACKBONE | DICT | DIRECT
   1877  H__       32.4660   12.1350   -9.6130 H         521 ILE521      0.0000 BACKBONE | DICT | ESSENTIAL | DIRECT
   1878  CA_       33.6100   10.4740  -10.3070 C.3       521 ILE521      0.0000 BACKBONE | DICT | DIRECT
   1879  HA_       33.1060    9.8930  -10.9460 H         521 ILE521      0.0000 BACKBONE | DICT
   1880  C__       34.4750    9.5840   -9.4260 C.2       521 ILE521      0.0000 BACKBONE | DICT | DIRECT
   1881  O__       34.7570    8.4340   -9.7800 O.2       521 ILE521      0.0000 BACKBONE | DICT | DIRECT
   1882  CB_       34.5150   11.5050  -11.0370 C.3       521 ILE521      0.0000 DICT
   1883  HB_       34.9500   12.1100  -10.3700 H         521 ILE521      0.0000 DICT
   1884  CG1       33.6840   12.3650  -11.9700 C.3       521 ILE521      0.0000 DICT
   1885 1HG1       33.4910   11.8400  -12.7990 H         521 ILE521      0.0000 DICT
   1886 2HG1       32.8250   12.5940  -11.5120 H         521 ILE521      0.0000 DICT
   1887  CG2       35.6260   10.8070  -11.7890 C.3       521 ILE521      0.0000 DICT
   1888 1HG2       36.2100   11.4690  -12.2600 H         521 ILE521      0.0000 DICT
   1889 2HG2       35.2560   10.1810  -12.4750 H         521 ILE521      0.0000 DICT
   1890 3HG2       36.2020   10.2770  -11.1670 H         521 ILE521      0.0000 DICT
   1891  CD1       34.3720   13.6500  -12.3670 C.3       521 ILE521      0.0000 DICT
   1892 1HD1       33.7950   14.1900  -12.9810 H         521 ILE521      0.0000 DICT
   1893 2HD1       35.2340   13.4650  -12.8380 H         521 ILE521      0.0000 DICT
   1894 3HD1       34.5740   14.2110  -11.5640 H         521 ILE521      0.0000 DICT
   1895  N__       34.8980   10.1010   -8.2790 N.am      522 LEU522      0.0000 BACKBONE | DICT | DIRECT
   1896  H__       34.6450   11.0360   -8.0300 H         522 LEU522      0.0000 BACKBONE | DICT | ESSENTIAL | DIRECT
   1897  CA_       35.7310    9.3090   -7.3810 C.3       522 LEU522      0.0000 BACKBONE | DICT | DIRECT
   1898  HA_       36.5020    8.9930   -7.9340 H         522 LEU522      0.0000 BACKBONE | DICT
   1899  C__       34.9570    8.1040   -6.8590 C.2       522 LEU522      0.0000 BACKBONE | DICT | DIRECT
   1900  O__       35.4930    7.0020   -6.7840 O.2       522 LEU522      0.0000 BACKBONE | DICT | DIRECT
   1901  CB_       36.2310   10.1760   -6.2110 C.3       522 LEU522      0.0000 DICT
   1902 1HB_       36.6470   11.0020   -6.5910 H         522 LEU522      0.0000 DICT
   1903 2HB_       35.4420   10.4270   -5.6500 H         522 LEU522      0.0000 DICT
   1904  CG_       37.2570    9.5240   -5.2960 C.3       522 LEU522      0.0000 DICT
   1905  HG_       38.0700    9.2780   -5.8240 H         522 LEU522      0.0000 DICT
   1906  CD1       37.6860   10.4920   -4.1980 C.3       522 LEU522      0.0000 DICT
   1907 1HD1       38.3610   10.0710   -3.5920 H         522 LEU522      0.0000 DICT
   1908 2HD1       36.9040   10.7710   -3.6410 H         522 LEU522      0.0000 DICT
   1909 3HD1       38.0960   11.3170   -4.5880 H         522 LEU522      0.0000 DICT
   1910  CD2       36.6350    8.2740   -4.6840 C.3       522 LEU522      0.0000 DICT
   1911 1HD2       37.2800    7.8150   -4.0740 H         522 LEU522      0.0000 DICT
   1912 2HD2       36.3670    7.6230   -5.3950 H         522 LEU522      0.0000 DICT
   1913 3HD2       35.8190    8.5030   -4.1540 H         522 LEU522      0.0000 DICT
   1914  N__       33.6930    8.3220   -6.5050 N.am      523 THR523      0.0000 BACKBONE | DICT | DIRECT
   1915  H__       33.3210    9.2460   -6.5900 H         523 THR523      0.0000 BACKBONE | DICT | ESSENTIAL | DIRECT
   1916  CA_       32.8260    7.2560   -5.9950 C.3       523 THR523      0.0000 BACKBONE | DICT | DIRECT
   1917  HA_       33.2780    6.9000   -5.1770 H         523 THR523      0.0000 BACKBONE | DICT
   1918  C__       32.7000    6.1270   -7.0280 C.2       523 THR523      0.0000 BACKBONE | DICT | DIRECT
   1919  O__       32.7140    4.9320   -6.6930 O.2       523 THR523      0.0000 BACKBONE | DICT | DIRECT
   1920  CB_       31.4170    7.8440   -5.6590 C.3       523 THR523      0.0000 DICT
   1921  HB_       31.0440    8.3890   -6.4100 H         523 THR523      0.0000 DICT
   1922  OG1       31.6090    8.7240   -4.5050 O.3       523 THR523      0.0000 DICT
   1923  HG1       31.6510    9.6340   -4.8000 H         523 THR523      0.0000 DICT
   1924  CG2       30.3590    6.7630   -5.3880 C.3       523 THR523      0.0000 DICT
   1925 1HG2       29.4730    7.1740   -5.1770 H         523 THR523      0.0000 DICT
   1926 2HG2       30.6240    6.1890   -4.6130 H         523 THR523      0.0000 DICT
   1927 3HG2       30.2410    6.1700   -6.1840 H         523 THR523      0.0000 DICT
   1928  N__       32.5770    6.5250   -8.2880 N.am      524 ALA524      0.0000 BACKBONE | DICT | DIRECT
   1929  H__       32.5590    7.5050   -8.4880 H         524 ALA524      0.0000 BACKBONE | DICT | ESSENTIAL | DIRECT
   1930  CA_       32.4680    5.5840   -9.3810 C.3       524 ALA524      0.0000 BACKBONE | DICT | DIRECT
   1931  HA_       31.6620    5.0180   -9.2090 H         524 ALA524      0.0000 BACKBONE | DICT
   1932  C__       33.7420    4.7420   -9.4180 C.2       524 ALA524      0.0000 BACKBONE | DICT | DIRECT
   1933  O__       33.6810    3.5120   -9.4590 O.2       524 ALA524      0.0000 BACKBONE | DICT | DIRECT
   1934  CB_       32.3060    6.3420  -10.6980 C.3       524 ALA524      0.0000 DICT
   1935 1HB_       32.2280    5.7090  -11.4680 H         524 ALA524      0.0000 DICT
   1936 2HB_       33.0900    6.9380  -10.8670 H         524 ALA524      0.0000 DICT
   1937 3HB_       31.4840    6.9120  -10.6840 H         524 ALA524      0.0000 DICT
   1938  N__       34.8930    5.4080   -9.4030 N.am      525 THR525      0.0000 BACKBONE | DICT | DIRECT
   1939  H__       34.8830    6.4070   -9.3670 H         525 THR525      0.0000 BACKBONE | DICT | ESSENTIAL | DIRECT
   1940  CA_       36.1680    4.7030   -9.4380 C.3       525 THR525      0.0000 BACKBONE | DICT | DIRECT
   1941  HA_       36.1440    4.1570  -10.2750 H         525 THR525      0.0000 BACKBONE | DICT
   1942  C__       36.2920    3.7660   -8.2470 C.2       525 THR525      0.0000 BACKBONE | DICT | DIRECT
   1943  O__       36.7480    2.6350   -8.3870 O.2       525 THR525      0.0000 BACKBONE | DICT | DIRECT
   1944  CB_       37.3530    5.7190   -9.4630 C.3       525 THR525      0.0000 DICT
   1945  HB_       38.2400    5.2600   -9.5050 H         525 THR525      0.0000 DICT
   1946  OG1       37.2800    6.4640   -8.2050 O.3       525 THR525      0.0000 DICT
   1947  HG1       37.2640    7.4030   -8.3910 H         525 THR525      0.0000 DICT
   1948  CG2       37.3350    6.6510  -10.6850 C.3       525 THR525      0.0000 DICT
   1949 1HG2       38.1080    7.2850  -10.6640 H         525 THR525      0.0000 DICT
   1950 2HG2       36.4940    7.1920  -10.7100 H         525 THR525      0.0000 DICT
   1951 3HG2       37.3890    6.1270  -11.5350 H         525 THR525      0.0000 DICT
   1952  N__       35.8810    4.2410   -7.0750 N.am      526 LEU526      0.0000 BACKBONE | DICT | DIRECT
   1953  H__       35.5330    5.1770   -7.0220 H         526 LEU526      0.0000 BACKBONE | DICT | ESSENTIAL | DIRECT
   1954  CA_       35.9270    3.4300   -5.8700 C.3       526 LEU526      0.0000 BACKBONE | DICT | DIRECT
   1955  HA_       36.8760    3.1570   -5.7130 H         526 LEU526      0.0000 BACKBONE | DICT
   1956  C__       35.0480    2.2050   -6.0930 C.2       526 LEU526      0.0000 BACKBONE | DICT | DIRECT
   1957  O__       35.3230    1.1270   -5.5800 O.2       526 LEU526      0.0000 BACKBONE | DICT | DIRECT
   1958  CB_       35.4260    4.2550   -4.6780 C.3       526 LEU526      0.0000 DICT
   1959 1HB_       35.9300    5.1180   -4.6640 H         526 LEU526      0.0000 DICT
   1960 2HB_       34.4530    4.4390   -4.8150 H         526 LEU526      0.0000 DICT
   1961  CG_       35.5870    3.6030   -3.3120 C.3       526 LEU526      0.0000 DICT
   1962  HG_       36.5560    3.4360   -3.1320 H         526 LEU526      0.0000 DICT
   1963  CD1       35.0550    4.5200   -2.2160 C.3       526 LEU526      0.0000 DICT
   1964 1HD1       35.1580    4.0980   -1.3150 H         526 LEU526      0.0000 DICT
   1965 2HD1       34.0850    4.7190   -2.3540 H         526 LEU526      0.0000 DICT
   1966 3HD1       35.5490    5.3890   -2.2060 H         526 LEU526      0.0000 DICT
   1967  CD2       34.8230    2.2840   -3.3140 C.3       526 LEU526      0.0000 DICT
   1968 1HD2       34.9040    1.8220   -2.4310 H         526 LEU526      0.0000 DICT
   1969 2HD2       35.1750    1.6660   -4.0170 H         526 LEU526      0.0000 DICT
   1970 3HD2       33.8510    2.4330   -3.4950 H         526 LEU526      0.0000 DICT
   1971  N__       33.9810    2.3790   -6.8610 N.am      527 LEU527      0.0000 BACKBONE | DICT | DIRECT
   1972  H__       33.7810    3.2810   -7.2440 H         527 LEU527      0.0000 BACKBONE | DICT | ESSENTIAL | DIRECT
   1973  CA_       33.1050    1.2590   -7.1440 C.3       527 LEU527      0.0000 BACKBONE | DICT | DIRECT
   1974  HA_       32.8530    0.8660   -6.2600 H         527 LEU527      0.0000 BACKBONE | DICT
   1975  C__       33.8380    0.1970   -7.9450 C.2       527 LEU527      0.0000 BACKBONE | DICT | DIRECT
   1976  O__       33.8300   -0.9820   -7.5990 O.2       527 LEU527      0.0000 BACKBONE | DICT | DIRECT
   1977  CB_       31.8550    1.7610   -7.8850 C.3       527 LEU527      0.0000 DICT
   1978 1HB_       32.1290    2.5230   -8.4720 H         527 LEU527      0.0000 DICT
   1979 2HB_       31.5100    1.0110   -8.4500 H         527 LEU527      0.0000 DICT
   1980  CG_       30.7060    2.2440   -7.0130 C.3       527 LEU527      0.0000 DICT
   1981  HG_       31.0120    3.0110   -6.4490 H         527 LEU527      0.0000 DICT
   1982  CD1       29.5470    2.7290   -7.8770 C.3       527 LEU527      0.0000 DICT
   1983 1HD1       28.7870    3.0490   -7.3100 H         527 LEU527      0.0000 DICT
   1984 2HD1       29.2050    1.9950   -8.4630 H         527 LEU527      0.0000 DICT
   1985 3HD1       29.8310    3.4860   -8.4650 H         527 LEU527      0.0000 DICT
   1986  CD2       30.2560    1.0910   -6.1240 C.3       527 LEU527      0.0000 DICT
   1987 1HD2       29.4980    1.3690   -5.5330 H         527 LEU527      0.0000 DICT
   1988 2HD2       31.0030    0.7760   -5.5390 H         527 LEU527      0.0000 DICT
   1989 3HD2       29.9480    0.3140   -6.6730 H         527 LEU527      0.0000 DICT
   1990  N__       34.4860    0.6270   -9.0210 N.am      528 ILE528      0.0000 BACKBONE | DICT | DIRECT
   1991  H__       34.4570    1.6010   -9.2450 H         528 ILE528      0.0000 BACKBONE | DICT | ESSENTIAL | DIRECT
   1992  CA_       35.2380   -0.2720   -9.8870 C.3       528 ILE528      0.0000 BACKBONE | DICT | DIRECT
   1993  HA_       34.5580   -0.9560  -10.1510 H         528 ILE528      0.0000 BACKBONE | DICT
   1994  C__       36.3850   -0.9990   -9.1660 C.2       528 ILE528      0.0000 BACKBONE | DICT | DIRECT
   1995  O__       36.7470   -2.1110   -9.5370 O.2       528 ILE528      0.0000 BACKBONE | DICT | DIRECT
   1996  CB_       35.7970    0.5160  -11.1040 C.3       528 ILE528      0.0000 DICT
   1997  HB_       36.7370    0.8060  -10.9240 H         528 ILE528      0.0000 DICT
   1998  CG1       34.9740    1.7660  -11.3500 C.3       528 ILE528      0.0000 DICT
   1999 1HG1       34.1280    1.5040  -11.8140 H         528 ILE528      0.0000 DICT
   2000 2HG1       34.7560    2.1830  -10.4680 H         528 ILE528      0.0000 DICT
   2001  CG2       35.8270   -0.3630  -12.3350 C.3       528 ILE528      0.0000 DICT
   2002 1HG2       36.1860    0.1360  -13.1230 H         528 ILE528      0.0000 DICT
   2003 2HG2       34.9100   -0.6860  -12.5670 H         528 ILE528      0.0000 DICT
   2004 3HG2       36.4070   -1.1640  -12.1880 H         528 ILE528      0.0000 DICT
   2005  CD1       35.6860    2.7910  -12.2010 C.3       528 ILE528      0.0000 DICT
   2006 1HD1       35.1140    3.6000  -12.3410 H         528 ILE528      0.0000 DICT
   2007 2HD1       35.9140    2.4160  -13.0990 H         528 ILE528      0.0000 DICT
   2008 3HD1       36.5370    3.0880  -11.7670 H         528 ILE528      0.0000 DICT
   2009  N__       36.9590   -0.3760   -8.1430 N.am      529 LEU529      0.0000 BACKBONE | DICT | DIRECT
   2010  H__       36.6340    0.5310   -7.8730 H         529 LEU529      0.0000 BACKBONE | DICT | ESSENTIAL | DIRECT
   2011  CA_       38.0560   -0.9950   -7.4070 C.3       529 LEU529      0.0000 BACKBONE | DICT | DIRECT
   2012  HA_       38.5660   -1.4750   -8.1210 H         529 LEU529      0.0000 BACKBONE | DICT
   2013  C__       37.5990   -2.0310   -6.3830 C.2       529 LEU529      0.0000 BACKBONE | DICT | DIRECT
   2014  O__       38.2550   -3.0560   -6.2050 O.2       529 LEU529      0.0000 BACKBONE | DICT | DIRECT
   2015  CB_       38.9150    0.0760   -6.7220 C.3       529 LEU529      0.0000 DICT
   2016 1HB_       38.3170    0.8230   -6.4330 H         529 LEU529      0.0000 DICT
   2017 2HB_       39.3490   -0.3330   -5.9200 H         529 LEU529      0.0000 DICT
   2018  CG_       40.0110    0.6590   -7.6150 C.3       529 LEU529      0.0000 DICT
   2019  HG_       40.0310    0.1870   -8.4960 H         529 LEU529      0.0000 DICT
   2020  CD1       39.7530    2.1180   -7.8980 C.3       529 LEU529      0.0000 DICT
   2021 1HD1       40.4680    2.5020   -8.4820 H         529 LEU529      0.0000 DICT
   2022 2HD1       39.7300    2.6490   -7.0510 H         529 LEU529      0.0000 DICT
   2023 3HD1       38.8770    2.2430   -8.3630 H         529 LEU529      0.0000 DICT
   2024  CD2       41.3360    0.4820   -6.9210 C.3       529 LEU529      0.0000 DICT
   2025 1HD2       42.0820    0.8520   -7.4740 H         529 LEU529      0.0000 DICT
   2026 2HD2       41.5270   -0.4850   -6.7540 H         529 LEU529      0.0000 DICT
   2027 3HD2       41.3440    0.9530   -6.0390 H         529 LEU529      0.0000 DICT
   2028  N__       36.4880   -1.7650   -5.7020 N.am      530 SER530      0.0000 BACKBONE | DICT | DIRECT
   2029  H__       36.0070   -0.9030   -5.8620 H         530 SER530      0.0000 BACKBONE | DICT | ESSENTIAL | DIRECT
   2030  CA_       35.9610   -2.7120   -4.7250 C.3       530 SER530      0.0000 BACKBONE | DICT | DIRECT
   2031  HA_       36.6870   -2.9010   -4.0640 H         530 SER530      0.0000 BACKBONE | DICT
   2032  C__       35.5470   -3.9730   -5.4810 C.2       530 SER530      0.0000 BACKBONE | DICT | DIRECT
   2033  O__       35.8770   -5.0920   -5.0840 O.2       530 SER530      0.0000 BACKBONE | DICT | DIRECT
   2034  CB_       34.7610   -2.1150   -3.9810 C.3       530 SER530      0.0000 DICT
   2035 1HB_       35.0410   -1.3090   -3.4600 H         530 SER530      0.0000 DICT
   2036 2HB_       34.0430   -1.8610   -4.6290 H         530 SER530      0.0000 DICT
   2037  OG_       34.1800   -3.0180   -3.0580 O.3       530 SER530      0.0000 DICT
   2038  HG_       34.0490   -2.5770   -2.2190 H         530 SER530      0.0000 DICT
   2039  N__       34.8340   -3.7680   -6.5850 N.am      531 LEU531      0.0000 BACKBONE | DICT | DIRECT
   2040  H__       34.6040   -2.8270   -6.8340 H         531 LEU531      0.0000 BACKBONE | DICT | ESSENTIAL | DIRECT
   2041  CA_       34.3690   -4.8500   -7.4530 C.3       531 LEU531      0.0000 BACKBONE | DICT | DIRECT
   2042  HA_       33.7330   -5.3970   -6.9090 H         531 LEU531      0.0000 BACKBONE | DICT
   2043  C__       35.5480   -5.7310   -7.8980 C.2       531 LEU531      0.0000 BACKBONE | DICT | DIRECT
   2044  O__       35.5570   -6.9410   -7.6610 O.2       531 LEU531      0.0000 BACKBONE | DICT | DIRECT
   2045  CB_       33.6700   -4.2370   -8.6860 C.3       531 LEU531      0.0000 DICT
   2046 1HB_       34.2360   -3.4850   -9.0240 H         531 LEU531      0.0000 DICT
   2047 2HB_       33.5990   -4.9440   -9.3890 H         531 LEU531      0.0000 DICT
   2048  CG_       32.2720   -3.6870   -8.4460 C.3       531 LEU531      0.0000 DICT
   2049  HG_       32.3110   -2.9550   -7.7660 H         531 LEU531      0.0000 DICT
   2050  CD1       31.6980   -3.1040   -9.7330 C.3       531 LEU531      0.0000 DICT
   2051 1HD1       30.7790   -2.7400   -9.5830 H         531 LEU531      0.0000 DICT
   2052 2HD1       31.6410   -3.8000  -10.4480 H         531 LEU531      0.0000 DICT
   2053 3HD1       32.2710   -2.3590  -10.0750 H         531 LEU531      0.0000 DICT
   2054  CD2       31.3870   -4.8210   -7.9400 C.3       531 LEU531      0.0000 DICT
   2055 1HD2       30.4560   -4.5000   -7.7690 H         531 LEU531      0.0000 DICT
   2056 2HD2       31.7430   -5.1990   -7.0850 H         531 LEU531      0.0000 DICT
   2057 3HD2       31.3390   -5.5630   -8.6080 H         531 LEU531      0.0000 DICT
   2058  N__       36.5330   -5.1060   -8.5430 N.am      532 LYS532      0.0000 BACKBONE | DICT | DIRECT
   2059  H__       36.4560   -4.1200   -8.6900 H         532 LYS532      0.0000 BACKBONE | DICT | ESSENTIAL | DIRECT
   2060  CA_       37.7230   -5.7950   -9.0470 C.3       532 LYS532      0.0000 BACKBONE | DICT | DIRECT
   2061  HA_       37.3190   -6.5310   -9.5900 H         532 LYS532      0.0000 BACKBONE | DICT
   2062  C__       38.5910   -6.4530   -7.9750 C.2       532 LYS532      0.0000 BACKBONE | DICT | DIRECT
   2063  O__       38.9540   -7.6200   -8.1070 O.2       532 LYS532      0.0000 BACKBONE | DICT | DIRECT
   2064  CB_       38.5900   -4.8330   -9.8910 C.3       532 LYS532      0.0000 DICT
   2065 1HB_       39.1700   -4.3050   -9.2700 H         532 LYS532      0.0000 DICT
   2066 2HB_       39.1640   -5.3790  -10.5000 H         532 LYS532      0.0000 DICT
   2067  CG_       37.8140   -3.8430  -10.7520 C.3       532 LYS532      0.0000 DICT
   2068 1HG_       37.2500   -4.3500  -11.4040 H         532 LYS532      0.0000 DICT
   2069 2HG_       37.2250   -3.2900  -10.1620 H         532 LYS532      0.0000 DICT
   2070  CD_       38.7450   -2.9200  -11.5210 C.3       532 LYS532      0.0000 DICT
   2071 1HD_       39.3080   -2.4140  -10.8680 H         532 LYS532      0.0000 DICT
   2072 2HD_       39.3340   -3.4740  -12.1100 H         532 LYS532      0.0000 DICT
   2073  CE_       37.9970   -1.9290  -12.3820 C.3       532 LYS532      0.0000 DICT
   2074 1HE_       37.4350   -2.4210  -13.0470 H         532 LYS532      0.0000 DICT
   2075 2HE_       37.4100   -1.3610  -11.8050 H         532 LYS532      0.0000 DICT
   2076  NZ_       38.9450   -1.0500  -13.1130 N.4       532 LYS532      0.0000 DICT
   2077 1HZ_       38.4560   -0.3920  -13.6850 H         532 LYS532      0.0000 DICT
   2078 2HZ_       39.5460   -1.5860  -13.7070 H         532 LYS532      0.0000 DICT
   2079 3HZ_       39.5210   -0.5360  -12.4770 H         532 LYS532      0.0000 DICT
   2080  N__       38.9410   -5.7170   -6.9250 N.am      533 ARG533      0.0000 BACKBONE | DICT | DIRECT
   2081  H__       38.6500   -4.7620   -6.8670 H         533 ARG533      0.0000 BACKBONE | DICT | ESSENTIAL | DIRECT
   2082  CA_       39.7480   -6.2970   -5.8570 C.3       533 ARG533      0.0000 BACKBONE | DICT | DIRECT
   2083  HA_       40.6390   -6.5320   -6.2440 H         533 ARG533      0.0000 BACKBONE | DICT
   2084  C__       38.9940   -7.5290   -5.3410 C.2       533 ARG533      0.0000 BACKBONE | DICT | DIRECT
   2085  O__       39.5360   -8.3450   -4.5930 O.2       533 ARG533      0.0000 BACKBONE | DICT | DIRECT
   2086  OXT       37.8220   -7.7420   -5.6570 O.co2     533 ARG533      0.0000 CAP | DICT
   2087  CB_       39.9620   -5.2890   -4.7200 C.3       533 ARG533      0.0000 DICT
   2088 1HB_       40.4480   -4.4980   -5.0900 H         533 ARG533      0.0000 DICT
   2089 2HB_       39.0660   -5.0020   -4.3830 H         533 ARG533      0.0000 DICT
   2090  CG_       40.7610   -5.8170   -3.5360 C.3       533 ARG533      0.0000 DICT
   2091 1HG_       40.2910   -6.6080   -3.1450 H         533 ARG533      0.0000 DICT
   2092 2HG_       41.6720   -6.0900   -3.8450 H         533 ARG533      0.0000 DICT
   2093  CD_       40.9130   -4.7850   -2.4720 C.3       533 ARG533      0.0000 DICT
   2094 1HD_       41.3900   -3.9910   -2.8480 H         533 ARG533      0.0000 DICT
   2095 2HD_       40.0090   -4.5090   -2.1480 H         533 ARG533      0.0000 DICT
   2096  NE_       41.6770   -5.2830   -1.3360 N.pl3     533 ARG533      0.0000 DICT
   2097  HE_       42.0140   -6.2240   -1.3660 H         533 ARG533      0.0000 DICT
   2098  CZ_       41.9460   -4.5500   -0.2610 C.cat     533 ARG533      0.0000 DICT
   2099  NH1       41.7040   -3.2440   -0.2330 N.pl3     533 ARG533      0.0000 DICT
   2100 1HH1       41.3090   -2.7910   -1.0320 H         533 ARG533      0.0000 DICT
   2101 2HH1       41.9150   -2.7130    0.5880 H         533 ARG533      0.0000 DICT
   2102  NH2       42.5190   -5.1250    0.7940 N.pl3     533 ARG533      0.0000 DICT
   2103 1HH2       42.7420   -6.1000    0.7720 H         533 ARG533      0.0000 DICT
   2104 2HH2       42.7270   -4.5830    1.6080 H         533 ARG533      0.0000 DICT
   2105  N__       45.5440    6.5730   -1.6950 N.am      607 ILE607      0.0000 BACKBONE | DICT | DIRECT
   2106 1H__       46.4080    6.5150   -2.1950 H         607 ILE607      0.0000 BACKBONE | DICT | ESSENTIAL | DIRECT
   2107 2H__       45.1610    5.6510   -1.6360 H         607 ILE607      0.0000 BACKBONE | DICT | ESSENTIAL | DIRECT
   2108 3H__       45.7470    6.8820   -0.7660 H         607 ILE607      0.0000 BACKBONE | DICT | ESSENTIAL | DIRECT
   2109  CA_       44.6210    7.4790   -2.3550 C.3       607 ILE607      0.0000 BACKBONE | DICT | DIRECT
   2110  HA_       45.0700    8.3730   -2.3620 H         607 ILE607      0.0000 BACKBONE | DICT
   2111  C__       43.3280    7.5240   -1.5480 C.2       607 ILE607      0.0000 BACKBONE | DICT | DIRECT
   2112  O__       42.7780    8.5970   -1.3050 O.2       607 ILE607      0.0000 BACKBONE | DICT | DIRECT
   2113  CB_       44.3480    7.0610   -3.8110 C.3       607 ILE607      0.0000 DICT
   2114  HB_       45.0810    7.3950   -4.4040 H         607 ILE607      0.0000 DICT
   2115  CG1       43.0450    7.6680   -4.2930 C.3       607 ILE607      0.0000 DICT
   2116 1HG1       42.2870    7.1380   -3.9120 H         607 ILE607      0.0000 DICT
   2117 2HG1       42.9910    8.6110   -3.9640 H         607 ILE607      0.0000 DICT
   2118  CG2       44.3200    5.5540   -3.9300 C.3       607 ILE607      0.0000 DICT
   2119 1HG2       44.1430    5.2710   -4.8730 H         607 ILE607      0.0000 DICT
   2120 2HG2       43.6030    5.1620   -3.3530 H         607 ILE607      0.0000 DICT
   2121 3HG2       45.1930    5.1550   -3.6480 H         607 ILE607      0.0000 DICT
   2122  CD1       42.9110    7.6790   -5.7980 C.3       607 ILE607      0.0000 DICT
   2123 1HD1       42.0410    8.0850   -6.0770 H         607 ILE607      0.0000 DICT
   2124 2HD1       42.9490    6.7500   -6.1670 H         607 ILE607      0.0000 DICT
   2125 3HD1       43.6470    8.2080   -6.2190 H         607 ILE607      0.0000 DICT
   2126  N__       42.8490    6.3680   -1.1090 N.am      608 LYS608      0.0000 BACKBONE | DICT | DIRECT
   2127  H__       43.3260    5.5150   -1.3210 H         608 LYS608      0.0000 BACKBONE | DICT | ESSENTIAL | DIRECT
   2128  CA_       41.6260    6.3430   -0.3180 C.3       608 LYS608      0.0000 BACKBONE | DICT | DIRECT
   2129  HA_       40.9110    6.7110   -0.9120 H         608 LYS608      0.0000 BACKBONE | DICT
   2130  C__       41.8070    7.2170    0.9290 C.2       608 LYS608      0.0000 BACKBONE | DICT | DIRECT
   2131  O__       40.9250    8.0040    1.2640 O.2       608 LYS608      0.0000 BACKBONE | DICT | DIRECT
   2132  CB_       41.2480    4.9160    0.0770 C.3       608 LYS608      0.0000 DICT
   2133 1HB_       41.9880    4.5390    0.6350 H         608 LYS608      0.0000 DICT
   2134 2HB_       40.4080    4.9540    0.6190 H         608 LYS608      0.0000 DICT
   2135  CG_       41.0110    3.9710   -1.0950 C.3       608 LYS608      0.0000 DICT
   2136 1HG_       40.2650    4.3290   -1.6560 H         608 LYS608      0.0000 DICT
   2137 2HG_       41.8450    3.9190   -1.6440 H         608 LYS608      0.0000 DICT
   2138  CD_       40.6450    2.5740   -0.6230 C.3       608 LYS608      0.0000 DICT
   2139 1HD_       41.3910    2.2170   -0.0610 H         608 LYS608      0.0000 DICT
   2140 2HD_       39.8110    2.6280   -0.0730 H         608 LYS608      0.0000 DICT
   2141  CE_       40.4050    1.6190   -1.7700 C.3       608 LYS608      0.0000 DICT
   2142 1HE_       39.6540    1.9580   -2.3360 H         608 LYS608      0.0000 DICT
   2143 2HE_       41.2350    1.5470   -2.3240 H         608 LYS608      0.0000 DICT
   2144  NZ_       40.0510    0.2690   -1.2620 N.4       608 LYS608      0.0000 DICT
   2145 1HZ_       39.8910   -0.3670   -2.0160 H         608 LYS608      0.0000 DICT
   2146 2HZ_       39.2200    0.3020   -0.7060 H         608 LYS608      0.0000 DICT
   2147 3HZ_       40.7850   -0.1040   -0.6940 H         608 LYS608      0.0000 DICT
   2148  N__       42.9430    7.1050    1.6100 N.am      609 ALA609      0.0000 BACKBONE | DICT | DIRECT
   2149  H__       43.6420    6.4540    1.3160 H         609 ALA609      0.0000 BACKBONE | DICT | ESSENTIAL | DIRECT
   2150  CA_       43.1660    7.9400    2.7930 C.3       609 ALA609      0.0000 BACKBONE | DICT | DIRECT
   2151  HA_       42.3880    7.7150    3.3790 H         609 ALA609      0.0000 BACKBONE | DICT
   2152  C__       43.1650    9.4370    2.4450 C.2       609 ALA609      0.0000 BACKBONE | DICT | DIRECT
   2153  O__       42.6310   10.2650    3.1940 O.2       609 ALA609      0.0000 BACKBONE | DICT | DIRECT
   2154  CB_       44.4970    7.5980    3.4910 C.3       609 ALA609      0.0000 DICT
   2155 1HB_       44.6370    8.1750    4.2960 H         609 ALA609      0.0000 DICT
   2156 2HB_       45.2710    7.7380    2.8740 H         609 ALA609      0.0000 DICT
   2157 3HB_       44.5100    6.6440    3.7890 H         609 ALA609      0.0000 DICT
   2158  N__       43.7750    9.7730    1.3130 N.am      610 ILE610      0.0000 BACKBONE | DICT | DIRECT
   2159  H__       44.2120    9.0590    0.7650 H         610 ILE610      0.0000 BACKBONE | DICT | ESSENTIAL | DIRECT
   2160  CA_       43.8250   11.1500    0.8490 C.3       610 ILE610      0.0000 BACKBONE | DICT | DIRECT
   2161  HA_       44.2440   11.6750    1.5900 H         610 ILE610      0.0000 BACKBONE | DICT
   2162  C__       42.4150   11.6610    0.5840 C.2       610 ILE610      0.0000 BACKBONE | DICT | DIRECT
   2163  O__       42.1070   12.8360    0.8130 O.2       610 ILE610      0.0000 BACKBONE | DICT | DIRECT
   2164  CB_       44.6630   11.2370   -0.4490 C.3       610 ILE610      0.0000 DICT
   2165  HB_       44.3410   10.5680   -1.1180 H         610 ILE610      0.0000 DICT
   2166  CG1       46.1170   10.9290   -0.1490 C.3       610 ILE610      0.0000 DICT
   2167 1HG1       46.5320   11.7320    0.2800 H         610 ILE610      0.0000 DICT
   2168 2HG1       46.1560   10.1550    0.4830 H         610 ILE610      0.0000 DICT
   2169  CG2       44.5170   12.6090   -1.0680 C.3       610 ILE610      0.0000 DICT
   2170 1HG2       45.0530   12.6820   -1.9090 H         610 ILE610      0.0000 DICT
   2171 2HG2       44.8320   13.3210   -0.4400 H         610 ILE610      0.0000 DICT
   2172 3HG2       43.5620   12.8000   -1.2950 H         610 ILE610      0.0000 DICT
   2173  CD1       46.9190   10.5790   -1.3810 C.3       610 ILE610      0.0000 DICT
   2174 1HD1       47.8710   10.3830   -1.1450 H         610 ILE610      0.0000 DICT
   2175 2HD1       46.9150   11.3340   -2.0370 H         610 ILE610      0.0000 DICT
   2176 3HD1       46.5430    9.7730   -1.8370 H         610 ILE610      0.0000 DICT
   2177  N__       41.5630   10.7700    0.0930 N.am      611 SER611      0.0000 BACKBONE | DICT | DIRECT
   2178  H__       41.8730    9.8350   -0.0790 H         611 SER611      0.0000 BACKBONE | DICT | ESSENTIAL | DIRECT
   2179  CA_       40.1900   11.1330   -0.1970 C.3       611 SER611      0.0000 BACKBONE | DICT | DIRECT
   2180  HA_       40.2530   11.9850   -0.7170 H         611 SER611      0.0000 BACKBONE | DICT
   2181  C__       39.4210   11.3620    1.0950 C.2       611 SER611      0.0000 BACKBONE | DICT | DIRECT
   2182  O__       38.6170   12.2910    1.1960 O.2       611 SER611      0.0000 BACKBONE | DICT | DIRECT
   2183  CB_       39.4940   10.0330   -1.0260 C.3       611 SER611      0.0000 DICT
   2184 1HB_       39.5160    9.1600   -0.5400 H         611 SER611      0.0000 DICT
   2185 2HB_       38.5460   10.2850   -1.2180 H         611 SER611      0.0000 DICT
   2186  OG_       40.1260    9.8250   -2.2760 O.3       611 SER611      0.0000 DICT
   2187  HG_       41.0730    9.7780   -2.1510 H         611 SER611      0.0000 DICT
   2188  N__       39.6650   10.5100    2.0840 N.am      612 TYR612      0.0000 BACKBONE | DICT | DIRECT
   2189  H__       40.3250    9.7700    1.9520 H         612 TYR612      0.0000 BACKBONE | DICT | ESSENTIAL | DIRECT
   2190  CA_       38.9780   10.6480    3.3560 C.3       612 TYR612      0.0000 BACKBONE | DICT | DIRECT
   2191  HA_       38.0070   10.7360    3.1350 H         612 TYR612      0.0000 BACKBONE | DICT
   2192  C__       39.4540   11.9140    4.0690 C.2       612 TYR612      0.0000 BACKBONE | DICT | DIRECT
   2193  O__       38.6430   12.6700    4.6040 O.2       612 TYR612      0.0000 BACKBONE | DICT | DIRECT
   2194  CB_       39.1900    9.3960    4.2270 C.3       612 TYR612      0.0000 DICT
   2195 1HB_       38.8360    8.6020    3.7330 H         612 TYR612      0.0000 DICT
   2196 2HB_       40.1710    9.2810    4.3830 H         612 TYR612      0.0000 DICT
   2197  CG_       38.5090    9.4420    5.5810 C.ar      612 TYR612      0.0000 DICT
   2198  CD1       37.2020    8.9690    5.7530 C.ar      612 TYR612      0.0000 DICT
   2199  HD1       36.7190    8.5650    4.9760 H         612 TYR612      0.0000 DICT
   2200  CD2       39.1590    9.9770    6.6920 C.ar      612 TYR612      0.0000 DICT
   2201  HD2       40.1010   10.3020    6.5980 H         612 TYR612      0.0000 DICT
   2202  CE1       36.5630    9.0500    6.9890 C.ar      612 TYR612      0.0000 DICT
   2203  HE1       35.6310    8.7030    7.0970 H         612 TYR612      0.0000 DICT
   2204  CE2       38.5290   10.0700    7.9270 C.ar      612 TYR612      0.0000 DICT
   2205  HE2       39.0130   10.4630    8.7090 H         612 TYR612      0.0000 DICT
   2206  CZ_       37.2260    9.6170    8.0720 C.ar      612 TYR612      0.0000 DICT
   2207  OH_       36.6250    9.7710    9.2880 O.3       612 TYR612      0.0000 DICT
   2208  HH_       35.6760    9.8070    9.1730 H         612 TYR612      0.0000 DICT
   2209  N__       40.7600   12.1630    4.0420 N.am      613 PHE613      0.0000 BACKBONE | DICT | DIRECT
   2210  H__       41.3680   11.5260    3.5680 H         613 PHE613      0.0000 BACKBONE | DICT | ESSENTIAL | DIRECT
   2211  CA_       41.3280   13.3450    4.6880 C.3       613 PHE613      0.0000 BACKBONE | DICT | DIRECT
   2212  HA_       41.0700   13.2780    5.6520 H         613 PHE613      0.0000 BACKBONE | DICT
   2213  C__       40.7280   14.6170    4.1050 C.2       613 PHE613      0.0000 BACKBONE | DICT | DIRECT
   2214  O__       40.4840   15.5890    4.8210 O.2       613 PHE613      0.0000 BACKBONE | DICT | DIRECT
   2215  CB_       42.8660   13.3510    4.5380 C.3       613 PHE613      0.0000 DICT
   2216 1HB_       43.1130   12.7880    3.7490 H         613 PHE613      0.0000 DICT
   2217 2HB_       43.1690   14.2920    4.3840 H         613 PHE613      0.0000 DICT
   2218  CG_       43.6290   12.8250    5.7160 C.ar      613 PHE613      0.0000 DICT
   2219  CD1       43.9580   11.4730    5.7890 C.ar      613 PHE613      0.0000 DICT
   2220  HD1       43.6770   10.8590    5.0510 H         613 PHE613      0.0000 DICT
   2221  CD2       44.0350   13.6780    6.7400 C.ar      613 PHE613      0.0000 DICT
   2222  HD2       43.8110   14.6520    6.6880 H         613 PHE613      0.0000 DICT
   2223  CE1       44.6670   10.9630    6.8620 C.ar      613 PHE613      0.0000 DICT
   2224  HE1       44.9050    9.9920    6.8960 H         613 PHE613      0.0000 DICT
   2225  CE2       44.7500   13.1970    7.8350 C.ar      613 PHE613      0.0000 DICT
   2226  HE2       45.0460   13.8160    8.5630 H         613 PHE613      0.0000 DICT
   2227  CZ_       45.0470   11.8230    7.8980 C.ar      613 PHE613      0.0000 DICT
   2228  HZ_       45.5350   11.4570    8.6910 H         613 PHE613      0.0000 DICT
   2229  N__       40.4970   14.6150    2.7970 N.am      614 LEU614      0.0000 BACKBONE | DICT | DIRECT
   2230  H__       40.7320   13.8090    2.2540 H         614 LEU614      0.0000 BACKBONE | DICT | ESSENTIAL | DIRECT
   2231  CA_       39.9040   15.7760    2.1450 C.3       614 LEU614      0.0000 BACKBONE | DICT | DIRECT
   2232  HA_       40.4810   16.5560    2.3890 H         614 LEU614      0.0000 BACKBONE | DICT
   2233  C__       38.4880   16.0160    2.6660 C.2       614 LEU614      0.0000 BACKBONE | DICT | DIRECT
   2234  O__       38.0930   17.1580    2.9050 O.2       614 LEU614      0.0000 BACKBONE | DICT | DIRECT
   2235  CB_       39.8980   15.5770    0.6220 C.3       614 LEU614      0.0000 DICT
   2236 1HB_       39.8440   14.5960    0.4370 H         614 LEU614      0.0000 DICT
   2237 2HB_       39.0870   16.0310    0.2530 H         614 LEU614      0.0000 DICT
   2238  CG_       41.1090   16.1200   -0.1230 C.3       614 LEU614      0.0000 DICT
   2239  HG_       41.9370   15.6690    0.2090 H         614 LEU614      0.0000 DICT
   2240  CD1       40.9880   15.8390   -1.6170 C.3       614 LEU614      0.0000 DICT
   2241 1HD1       41.7800   16.1930   -2.1140 H         614 LEU614      0.0000 DICT
   2242 2HD1       40.1690   16.2700   -1.9970 H         614 LEU614      0.0000 DICT
   2243 3HD1       40.9280   14.8570   -1.7930 H         614 LEU614      0.0000 DICT
   2244  CD2       41.1980   17.6210    0.1270 C.3       614 LEU614      0.0000 DICT
   2245 1HD2       41.9830   18.0180   -0.3480 H         614 LEU614      0.0000 DICT
   2246 2HD2       41.2970   17.8160    1.1030 H         614 LEU614      0.0000 DICT
   2247 3HD2       40.3750   18.0870   -0.1980 H         614 LEU614      0.0000 DICT
   2248  N__       37.7260   14.9410    2.8440 N.am      615 ILE615      0.0000 BACKBONE | DICT | DIRECT
   2249  H__       38.0940   14.0350    2.6340 H         615 ILE615      0.0000 BACKBONE | DICT | ESSENTIAL | DIRECT
   2250  CA_       36.3600   15.0640    3.3420 C.3       615 ILE615      0.0000 BACKBONE | DICT | DIRECT
   2251  HA_       35.9260   15.7640    2.7750 H         615 ILE615      0.0000 BACKBONE | DICT
   2252  C__       36.3600   15.5300    4.8020 C.2       615 ILE615      0.0000 BACKBONE | DICT | DIRECT
   2253  O__       35.5090   16.3180    5.2170 O.2       615 ILE615      0.0000 BACKBONE | DICT | DIRECT
   2254  CB_       35.6120   13.7250    3.1870 C.3       615 ILE615      0.0000 DICT
   2255  HB_       36.0790   13.0120    3.7090 H         615 ILE615      0.0000 DICT
   2256  CG1       35.5950   13.2920    1.7340 C.3       615 ILE615      0.0000 DICT
   2257 1HG1       34.9040   13.8280    1.2490 H         615 ILE615      0.0000 DICT
   2258 2HG1       36.4950   13.4710    1.3370 H         615 ILE615      0.0000 DICT
   2259  CG2       34.2060   13.8490    3.7310 C.3       615 ILE615      0.0000 DICT
   2260 1HG2       33.7080   12.9870    3.6370 H         615 ILE615      0.0000 DICT
   2261 2HG2       33.6940   14.5550    3.2420 H         615 ILE615      0.0000 DICT
   2262 3HG2       34.2170   14.0940    4.7010 H         615 ILE615      0.0000 DICT
   2263  CD1       35.2770   11.8260    1.5510 C.3       615 ILE615      0.0000 DICT
   2264 1HD1       35.2740   11.5780    0.5830 H         615 ILE615      0.0000 DICT
   2265 2HD1       34.3770   11.6050    1.9280 H         615 ILE615      0.0000 DICT
   2266 3HD1       35.9520   11.2520    2.0140 H         615 ILE615      0.0000 DICT
   2267  N__       37.3290   15.0520    5.5710 N.am      616 LEU616      0.0000 BACKBONE | DICT | DIRECT
   2268  H__       37.9940   14.4170    5.1780 H         616 LEU616      0.0000 BACKBONE | DICT | ESSENTIAL | DIRECT
   2269  CA_       37.4490   15.4280    6.9690 C.3       616 LEU616      0.0000 BACKBONE | DICT | DIRECT
   2270  HA_       36.5630   15.2440    7.3940 H         616 LEU616      0.0000 BACKBONE | DICT
   2271  C__       37.7850   16.9100    7.0560 C.2       616 LEU616      0.0000 BACKBONE | DICT | DIRECT
   2272  O__       37.2630   17.6410    7.9050 O.2       616 LEU616      0.0000 BACKBONE | DICT | DIRECT
   2273  CB_       38.5690   14.6000    7.6390 C.3       616 LEU616      0.0000 DICT
   2274 1HB_       38.4700   13.6470    7.3510 H         616 LEU616      0.0000 DICT
   2275 2HB_       39.4500   14.9530    7.3270 H         616 LEU616      0.0000 DICT
   2276  CG_       38.5760   14.6230    9.1600 C.3       616 LEU616      0.0000 DICT
   2277  HG_       37.7160   14.2470    9.5050 H         616 LEU616      0.0000 DICT
   2278  CD1       39.7140   13.7660    9.7030 C.3       616 LEU616      0.0000 DICT
   2279 1HD1       39.7260   13.7760   10.7030 H         616 LEU616      0.0000 DICT
   2280 2HD1       40.6000   14.1030    9.3820 H         616 LEU616      0.0000 DICT
   2281 3HD1       39.6210   12.8160    9.4060 H         616 LEU616      0.0000 DICT
   2282  CD2       38.7350   16.0670    9.6210 C.3       616 LEU616      0.0000 DICT
   2283 1HD2       38.7440   16.1260   10.6190 H         616 LEU616      0.0000 DICT
   2284 2HD2       37.9820   16.6350    9.2870 H         616 LEU616      0.0000 DICT
   2285 3HD2       39.5900   16.4590    9.2820 H         616 LEU616      0.0000 DICT
   2286  N__       38.6600   17.3380    6.1580 N.am      617 TYR617      0.0000 BACKBONE | DICT | DIRECT
   2287  H__       39.0150   16.6860    5.4880 H         617 TYR617      0.0000 BACKBONE | DICT | ESSENTIAL | DIRECT
   2288  CA_       39.1240   18.7070    6.1040 C.3       617 TYR617      0.0000 BACKBONE | DICT | DIRECT
   2289  HA_       39.2510   18.9220    7.0720 H         617 TYR617      0.0000 BACKBONE | DICT
   2290  C__       38.1130   19.7210    5.5760 C.2       617 TYR617      0.0000 BACKBONE | DICT | DIRECT
   2291  O__       37.9520   20.7960    6.1580 O.2       617 TYR617      0.0000 BACKBONE | DICT | DIRECT
   2292  CB_       40.4230   18.7640    5.2390 C.3       617 TYR617      0.0000 DICT
   2293 1HB_       40.3670   18.0630    4.5280 H         617 TYR617      0.0000 DICT
   2294 2HB_       40.4860   19.6660    4.8130 H         617 TYR617      0.0000 DICT
   2295  CG_       41.7130   18.5330    6.0010 C.ar      617 TYR617      0.0000 DICT
   2296  CD1       42.2350   17.2450    6.1730 C.ar      617 TYR617      0.0000 DICT
   2297  HD1       41.7650   16.4650    5.7590 H         617 TYR617      0.0000 DICT
   2298  CD2       42.4070   19.5980    6.5740 C.ar      617 TYR617      0.0000 DICT
   2299  HD2       42.0640   20.5290    6.4460 H         617 TYR617      0.0000 DICT
   2300  CE1       43.3990   17.0300    6.9100 C.ar      617 TYR617      0.0000 DICT
   2301  HE1       43.7610   16.1050    7.0180 H         617 TYR617      0.0000 DICT
   2302  CE2       43.5640   19.3950    7.3170 C.ar      617 TYR617      0.0000 DICT
   2303  HE2       44.0420   20.1740    7.7230 H         617 TYR617      0.0000 DICT
   2304  CZ_       44.0520   18.1100    7.4950 C.ar      617 TYR617      0.0000 DICT
   2305  OH_       45.1630   17.9480    8.2720 O.3       617 TYR617      0.0000 DICT
   2306  HH_       44.9060   17.9100    9.1930 H         617 TYR617      0.0000 DICT
   2307  N__       37.4180   19.3730    4.4930 N.am      618 ILE618      0.0000 BACKBONE | DICT | DIRECT
   2308  H__       37.5340   18.4570    4.1100 H         618 ILE618      0.0000 BACKBONE | DICT | ESSENTIAL | DIRECT
   2309  CA_       36.4910   20.3030    3.8560 C.3       618 ILE618      0.0000 BACKBONE | DICT | DIRECT
   2310  HA_       36.7320   21.1190    4.3820 H         618 ILE618      0.0000 BACKBONE | DICT
   2311  C__       34.9930   20.1920    4.1050 C.2       618 ILE618      0.0000 BACKBONE | DICT | DIRECT
   2312  O__       34.2780   21.1870    3.9940 O.2       618 ILE618      0.0000 BACKBONE | DICT | DIRECT
   2313  CB_       36.7570   20.3120    2.3050 C.3       618 ILE618      0.0000 DICT
   2314  HB_       36.4760   21.1910    1.9190 H         618 ILE618      0.0000 DICT
   2315  CG1       35.9420   19.2480    1.5950 C.3       618 ILE618      0.0000 DICT
   2316 1HG1       36.3990   18.3660    1.7110 H         618 ILE618      0.0000 DICT
   2317 2HG1       35.0340   19.2110    2.0130 H         618 ILE618      0.0000 DICT
   2318  CG2       38.2300   20.1570    2.0010 C.3       618 ILE618      0.0000 DICT
   2319 1HG2       38.3960   20.1640    1.0150 H         618 ILE618      0.0000 DICT
   2320 2HG2       38.5830   19.2960    2.3660 H         618 ILE618      0.0000 DICT
   2321 3HG2       38.7600   20.9030    2.4060 H         618 ILE618      0.0000 DICT
   2322  CD1       35.7770   19.5090    0.1160 C.3       618 ILE618      0.0000 DICT
   2323 1HD1       35.2360   18.7890   -0.3170 H         618 ILE618      0.0000 DICT
   2324 2HD1       36.6650   19.5440   -0.3420 H         618 ILE618      0.0000 DICT
   2325 3HD1       35.3140   20.3810   -0.0440 H         618 ILE618      0.0000 DICT
   2326  N__       34.5010   19.0000    4.4150 N.am      619 PHE619      0.0000 BACKBONE | DICT | DIRECT
   2327  H__       35.1070   18.2070    4.4790 H         619 PHE619      0.0000 BACKBONE | DICT | ESSENTIAL | DIRECT
   2328  CA_       33.0690   18.8530    4.6620 C.3       619 PHE619      0.0000 BACKBONE | DICT | DIRECT
   2329  HA_       32.6470   19.0490    3.7770 H         619 PHE619      0.0000 BACKBONE | DICT
   2330  C__       32.5350   19.8770    5.6840 C.2       619 PHE619      0.0000 BACKBONE | DICT | DIRECT
   2331  O__       31.4850   20.4900    5.4660 O.2       619 PHE619      0.0000 BACKBONE | DICT | DIRECT
   2332  CB_       32.7570   17.4100    5.1150 C.3       619 PHE619      0.0000 DICT
   2333 1HB_       33.0410   16.7800    4.3920 H         619 PHE619      0.0000 DICT
   2334 2HB_       33.2750   17.2180    5.9480 H         619 PHE619      0.0000 DICT
   2335  CG_       31.3170   17.1200    5.4130 C.ar      619 PHE619      0.0000 DICT
   2336  CD1       30.4730   16.6550    4.4050 C.ar      619 PHE619      0.0000 DICT
   2337  HD1       30.8380   16.5220    3.4840 H         619 PHE619      0.0000 DICT
   2338  CD2       30.8070   17.2920    6.6980 C.ar      619 PHE619      0.0000 DICT
   2339  HD2       31.4090   17.6170    7.4280 H         619 PHE619      0.0000 DICT
   2340  CE1       29.1420   16.3750    4.6550 C.ar      619 PHE619      0.0000 DICT
   2341  HE1       28.5510   16.0320    3.9250 H         619 PHE619      0.0000 DICT
   2342  CE2       29.4700   17.0200    6.9830 C.ar      619 PHE619      0.0000 DICT
   2343  HE2       29.1120   17.1370    7.9100 H         619 PHE619      0.0000 DICT
   2344  CZ_       28.6330   16.5760    5.9430 C.ar      619 PHE619      0.0000 DICT
   2345  HZ_       27.6650   16.4030    6.1250 H         619 PHE619      0.0000 DICT
   2346  N__       33.2610   20.0950    6.7980 N.am      620 ASN620      0.0000 BACKBONE | DICT | DIRECT
   2347  H__       34.1180   19.6030    6.9480 H         620 ASN620      0.0000 BACKBONE | DICT | ESSENTIAL | DIRECT
   2348  CA_       32.7770   21.0640    7.7870 C.3       620 ASN620      0.0000 BACKBONE | DICT | DIRECT
   2349  HA_       31.8930   20.7600    8.1410 H         620 ASN620      0.0000 BACKBONE | DICT
   2350  C__       32.5290   22.4300    7.1470 C.2       620 ASN620      0.0000 BACKBONE | DICT | DIRECT
   2351  O__       31.5050   23.0600    7.4030 O.2       620 ASN620      0.0000 BACKBONE | DICT | DIRECT
   2352  CB_       33.9080   21.1370    8.8690 C.3       620 ASN620      0.0000 DICT
   2353 1HB_       34.7660   21.4030    8.4310 H         620 ASN620      0.0000 DICT
   2354 2HB_       33.6600   21.8180    9.5590 H         620 ASN620      0.0000 DICT
   2355  CG_       34.1370   19.8150    9.5810 C.2       620 ASN620      0.0000 DICT
   2356  OD1       33.4950   18.8070    9.2690 O.2       620 ASN620      0.0000 DICT
   2357  ND2       35.0710   19.8140   10.5300 N.am      620 ASN620      0.0000 DICT
   2358 1HD2       35.2780   18.9700   11.0260 H         620 ASN620      0.0000 DICT
   2359 2HD2       35.5640   20.6560   10.7470 H         620 ASN620      0.0000 DICT
   2360  N__       33.4670   22.8810    6.3140 N.am      621 ALA621      0.0000 BACKBONE | DICT | DIRECT
   2361  H__       34.2780   22.3220    6.1440 H         621 ALA621      0.0000 BACKBONE | DICT | ESSENTIAL | DIRECT
   2362  CA_       33.3380   24.1750    5.6430 C.3       621 ALA621      0.0000 BACKBONE | DICT | DIRECT
   2363  HA_       33.1720   24.8580    6.3540 H         621 ALA621      0.0000 BACKBONE | DICT
   2364  C__       32.1680   24.1240    4.6700 C.2       621 ALA621      0.0000 BACKBONE | DICT | DIRECT
   2365  O__       31.3220   25.0190    4.6180 O.2       621 ALA621      0.0000 BACKBONE | DICT | DIRECT
   2366  CB_       34.6270   24.5020    4.8860 C.3       621 ALA621      0.0000 DICT
   2367 1HB_       34.5550   25.3840    4.4210 H         621 ALA621      0.0000 DICT
   2368 2HB_       34.8240   23.8060    4.1960 H         621 ALA621      0.0000 DICT
   2369 3HB_       35.4070   24.5460    5.5100 H         621 ALA621      0.0000 DICT
   2370  N__       32.1360   23.0470    3.9010 N.am      622 VAL622      0.0000 BACKBONE | DICT | DIRECT
   2371  H__       32.8640   22.3680    3.9940 H         622 VAL622      0.0000 BACKBONE | DICT | ESSENTIAL | DIRECT
   2372  CA_       31.0910   22.8150    2.9330 C.3       622 VAL622      0.0000 BACKBONE | DICT | DIRECT
   2373  HA_       31.2030   23.5000    2.2130 H         622 VAL622      0.0000 BACKBONE | DICT
   2374  C__       29.7290   22.9870    3.6000 C.2       622 VAL622      0.0000 BACKBONE | DICT | DIRECT
   2375  O__       28.9000   23.7830    3.1600 O.2       622 VAL622      0.0000 BACKBONE | DICT | DIRECT
   2376  CB_       31.2410   21.3900    2.3700 C.3       622 VAL622      0.0000 DICT
   2377  HB_       31.3810   20.7700    3.1420 H         622 VAL622      0.0000 DICT
   2378  CG1       29.9870   20.9090    1.6510 C.3       622 VAL622      0.0000 DICT
   2379 1HG1       30.1100   19.9830    1.2960 H         622 VAL622      0.0000 DICT
   2380 2HG1       29.7650   21.5070    0.8800 H         622 VAL622      0.0000 DICT
   2381 3HG1       29.2010   20.8990    2.2690 H         622 VAL622      0.0000 DICT
   2382  CG2       32.4530   21.3010    1.4620 C.3       622 VAL622      0.0000 DICT
   2383 1HG2       32.5570   20.3770    1.0930 H         622 VAL622      0.0000 DICT
   2384 2HG2       33.2910   21.5300    1.9580 H         622 VAL622      0.0000 DICT
   2385 3HG2       32.3700   21.9320    0.6910 H         622 VAL622      0.0000 DICT
   2386  N__       29.5010   22.2240    4.6630 N.am      623 ALA623      0.0000 BACKBONE | DICT | DIRECT
   2387  H__       30.2060   21.5890    4.9770 H         623 ALA623      0.0000 BACKBONE | DICT | ESSENTIAL | DIRECT
   2388  CA_       28.2390   22.3040    5.3720 C.3       623 ALA623      0.0000 BACKBONE | DICT | DIRECT
   2389  HA_       27.5780   22.0760    4.6570 H         623 ALA623      0.0000 BACKBONE | DICT
   2390  C__       27.8440   23.6880    5.8550 C.2       623 ALA623      0.0000 BACKBONE | DICT | DIRECT
   2391  O__       26.7140   24.1080    5.6250 O.2       623 ALA623      0.0000 BACKBONE | DICT | DIRECT
   2392  CB_       28.2670   21.3090    6.5650 C.3       623 ALA623      0.0000 DICT
   2393 1HB_       27.4080   21.3390    7.0770 H         623 ALA623      0.0000 DICT
   2394 2HB_       29.0100   21.5280    7.1970 H         623 ALA623      0.0000 DICT
   2395 3HB_       28.4020   20.3700    6.2460 H         623 ALA623      0.0000 DICT
   2396  N__       28.7460   24.4050    6.5280 N.am      624 LEU624      0.0000 BACKBONE | DICT | DIRECT
   2397  H__       29.6570   24.0300    6.6990 H         624 LEU624      0.0000 BACKBONE | DICT | ESSENTIAL | DIRECT
   2398  CA_       28.3990   25.7400    7.0150 C.3       624 LEU624      0.0000 BACKBONE | DICT | DIRECT
   2399  HA_       27.5710   25.6370    7.5660 H         624 LEU624      0.0000 BACKBONE | DICT
   2400  C__       28.1110   26.6620    5.8290 C.2       624 LEU624      0.0000 BACKBONE | DICT | DIRECT
   2401  O__       27.1750   27.4640    5.8650 O.2       624 LEU624      0.0000 BACKBONE | DICT | DIRECT
   2402  CB_       29.5150   26.2990    7.9070 C.3       624 LEU624      0.0000 DICT
   2403 1HB_       30.3880   26.1470    7.4430 H         624 LEU624      0.0000 DICT
   2404 2HB_       29.3620   27.2820    8.0140 H         624 LEU624      0.0000 DICT
   2405  CG_       29.6230   25.6950    9.2990 C.3       624 LEU624      0.0000 DICT
   2406  HG_       29.7960   24.7130    9.2260 H         624 LEU624      0.0000 DICT
   2407  CD1       30.7830   26.3210   10.0660 C.3       624 LEU624      0.0000 DICT
   2408 1HD1       30.8600   25.9290   10.9820 H         624 LEU624      0.0000 DICT
   2409 2HD1       30.6560   27.3090   10.1640 H         624 LEU624      0.0000 DICT
   2410 3HD1       31.6500   26.1680    9.5920 H         624 LEU624      0.0000 DICT
   2411  CD2       28.3100   25.9390   10.0350 C.3       624 LEU624      0.0000 DICT
   2412 1HD2       28.3400   25.5560   10.9580 H         624 LEU624      0.0000 DICT
   2413 2HD2       27.5440   25.5160    9.5510 H         624 LEU624      0.0000 DICT
   2414 3HD2       28.1210   26.9180   10.1140 H         624 LEU624      0.0000 DICT
   2415  N__       28.8910   26.5260    4.7660 N.am      625 PHE625      0.0000 BACKBONE | DICT | DIRECT
   2416  H__       29.6310   25.8540    4.7760 H         625 PHE625      0.0000 BACKBONE | DICT | ESSENTIAL | DIRECT
   2417  CA_       28.6770   27.3500    3.5830 C.3       625 PHE625      0.0000 BACKBONE | DICT | DIRECT
   2418  HA_       28.7480   28.2970    3.8950 H         625 PHE625      0.0000 BACKBONE | DICT
   2419  C__       27.2850   27.1100    3.0130 C.2       625 PHE625      0.0000 BACKBONE | DICT | DIRECT
   2420  O__       26.5440   28.0490    2.7570 O.2       625 PHE625      0.0000 BACKBONE | DICT | DIRECT
   2421  CB_       29.7530   27.0530    2.5220 C.3       625 PHE625      0.0000 DICT
   2422 1HB_       30.6390   27.3560    2.8720 H         625 PHE625      0.0000 DICT
   2423 2HB_       29.7780   26.0660    2.3600 H         625 PHE625      0.0000 DICT
   2424  CG_       29.5460   27.7190    1.1950 C.ar      625 PHE625      0.0000 DICT
   2425  CD1       30.1000   28.9740    0.9480 C.ar      625 PHE625      0.0000 DICT
   2426  HD1       30.6310   29.4250    1.6650 H         625 PHE625      0.0000 DICT
   2427  CD2       28.8170   27.0890    0.1880 C.ar      625 PHE625      0.0000 DICT
   2428  HD2       28.4250   26.1840    0.3560 H         625 PHE625      0.0000 DICT
   2429  CE1       29.9290   29.6080   -0.2690 C.ar      625 PHE625      0.0000 DICT
   2430  HE1       30.3400   30.5040   -0.4360 H         625 PHE625      0.0000 DICT
   2431  CE2       28.6250   27.7010   -1.0490 C.ar      625 PHE625      0.0000 DICT
   2432  HE2       28.1080   27.2400   -1.7710 H         625 PHE625      0.0000 DICT
   2433  CZ_       29.1720   28.9790   -1.2650 C.ar      625 PHE625      0.0000 DICT
   2434  HZ_       29.0190   29.4420   -2.1380 H         625 PHE625      0.0000 DICT
   2435  N__       26.9420   25.8400    2.8260 N.am      626 ILE626      0.0000 BACKBONE | DICT | DIRECT
   2436  H__       27.5980   25.1240    3.0660 H         626 ILE626      0.0000 BACKBONE | DICT | ESSENTIAL | DIRECT
   2437  CA_       25.6460   25.4500    2.2840 C.3       626 ILE626      0.0000 BACKBONE | DICT | DIRECT
   2438  HA_       25.5850   25.9020    1.3940 H         626 ILE626      0.0000 BACKBONE | DICT
   2439  C__       24.5210   25.9410    3.1830 C.2       626 ILE626      0.0000 BACKBONE | DICT | DIRECT
   2440  O__       23.4630   26.3740    2.7160 O.2       626 ILE626      0.0000 BACKBONE | DICT | DIRECT
   2441  CB_       25.5630   23.9110    2.1360 C.3       626 ILE626      0.0000 DICT
   2442  HB_       25.9760   23.4640    2.9300 H         626 ILE626      0.0000 DICT
   2443  CG1       26.3260   23.4640    0.9040 C.3       626 ILE626      0.0000 DICT
   2444 1HG1       25.7680   23.6570    0.0970 H         626 ILE626      0.0000 DICT
   2445 2HG1       27.1790   23.9820    0.8520 H         626 ILE626      0.0000 DICT
   2446  CG2       24.1190   23.4690    2.0690 C.3       626 ILE626      0.0000 DICT
   2447 1HG2       24.0520   22.4760    1.9730 H         626 ILE626      0.0000 DICT
   2448 2HG2       23.6530   23.8860    1.2880 H         626 ILE626      0.0000 DICT
   2449 3HG2       23.6240   23.7320    2.8970 H         626 ILE626      0.0000 DICT
   2450  CD1       26.6610   21.9910    0.9120 C.3       626 ILE626      0.0000 DICT
   2451 1HD1       27.1630   21.7330    0.0860 H         626 ILE626      0.0000 DICT
   2452 2HD1       25.8310   21.4350    0.9540 H         626 ILE626      0.0000 DICT
   2453 3HD1       27.2290   21.7570    1.7010 H         626 ILE626      0.0000 DICT
   2454  N__       24.7530   25.8600    4.4840 N.am      627 TYR627      0.0000 BACKBONE | DICT | DIRECT
   2455  H__       25.6210   25.4860    4.8090 H         627 TYR627      0.0000 BACKBONE | DICT | ESSENTIAL | DIRECT
   2456  CA_       23.7640   26.3070    5.4400 C.3       627 TYR627      0.0000 BACKBONE | DICT | DIRECT
   2457  HA_       22.9230   25.8020    5.2470 H         627 TYR627      0.0000 BACKBONE | DICT
   2458  C__       23.5680   27.8100    5.2700 C.2       627 TYR627      0.0000 BACKBONE | DICT | DIRECT
   2459  O__       22.4730   28.2700    4.9520 O.2       627 TYR627      0.0000 BACKBONE | DICT | DIRECT
   2460  CB_       24.2330   26.0080    6.8560 C.3       627 TYR627      0.0000 DICT
   2461 1HB_       24.3820   25.0240    6.9500 H         627 TYR627      0.0000 DICT
   2462 2HB_       25.0910   26.4930    7.0260 H         627 TYR627      0.0000 DICT
   2463  CG_       23.2330   26.4370    7.8870 C.ar      627 TYR627      0.0000 DICT
   2464  CD1       22.1180   25.6550    8.1640 C.ar      627 TYR627      0.0000 DICT
   2465  HD1       22.0090   24.7720    7.7070 H         627 TYR627      0.0000 DICT
   2466  CD2       23.3620   27.6620    8.5390 C.ar      627 TYR627      0.0000 DICT
   2467  HD2       24.1600   28.2350    8.3540 H         627 TYR627      0.0000 DICT
   2468  CE1       21.1550   26.0800    9.0640 C.ar      627 TYR627      0.0000 DICT
   2469  HE1       20.3580   25.5080    9.2560 H         627 TYR627      0.0000 DICT
   2470  CE2       22.4070   28.0970    9.4350 C.ar      627 TYR627      0.0000 DICT
   2471  HE2       22.5110   28.9800    9.8930 H         627 TYR627      0.0000 DICT
   2472  CZ_       21.3050   27.3020    9.6950 C.ar      627 TYR627      0.0000 DICT
   2473  OH_       20.3570   27.7280   10.5940 O.3       627 TYR627      0.0000 DICT
   2474  HH_       19.5160   27.8270   10.1480 H         627 TYR627      0.0000 DICT
   2475  N__       24.6330   28.5760    5.4720 N.am      628 LEU628      0.0000 BACKBONE | DICT | DIRECT
   2476  H__       25.5060   28.1570    5.7210 H         628 LEU628      0.0000 BACKBONE | DICT | ESSENTIAL | DIRECT
   2477  CA_       24.5370   30.0170    5.3340 C.3       628 LEU628      0.0000 BACKBONE | DICT | DIRECT
   2478  HA_       24.0080   30.3310    6.1230 H         628 LEU628      0.0000 BACKBONE | DICT
   2479  C__       23.8110   30.3620    4.0450 C.2       628 LEU628      0.0000 BACKBONE | DICT | DIRECT
   2480  O__       22.9050   31.1970    4.0320 O.2       628 LEU628      0.0000 BACKBONE | DICT | DIRECT
   2481  CB_       25.9420   30.6530    5.3290 C.3       628 LEU628      0.0000 DICT
   2482 1HB_       26.4740   30.2420    6.0690 H         628 LEU628      0.0000 DICT
   2483 2HB_       26.3760   30.4470    4.4520 H         628 LEU628      0.0000 DICT
   2484  CG_       25.9780   32.1620    5.5180 C.3       628 LEU628      0.0000 DICT
   2485  HG_       25.5700   32.4000    6.4000 H         628 LEU628      0.0000 DICT
   2486  CD1       27.4170   32.6670    5.5150 C.3       628 LEU628      0.0000 DICT
   2487 1HD1       27.4500   33.6580    5.6390 H         628 LEU628      0.0000 DICT
   2488 2HD1       27.8710   32.4500    4.6510 H         628 LEU628      0.0000 DICT
   2489 3HD1       27.9460   32.2470    6.2530 H         628 LEU628      0.0000 DICT
   2490  CD2       25.1890   32.8100    4.3870 C.3       628 LEU628      0.0000 DICT
   2491 1HD2       25.1880   33.8060    4.4750 H         628 LEU628      0.0000 DICT
   2492 2HD2       24.2380   32.5010    4.3910 H         628 LEU628      0.0000 DICT
   2493 3HD2       25.5830   32.5810    3.4970 H         628 LEU628      0.0000 DICT
   2494  N__       24.2050   29.7060    2.9610 N.am      629 SER629      0.0000 BACKBONE | DICT | DIRECT
   2495  H__       24.9310   29.0220    3.0360 H         629 SER629      0.0000 BACKBONE | DICT | ESSENTIAL | DIRECT
   2496  CA_       23.5960   29.9670    1.6620 C.3       629 SER629      0.0000 BACKBONE | DICT | DIRECT
   2497  HA_       23.7640   30.9430    1.5270 H         629 SER629      0.0000 BACKBONE | DICT
   2498  C__       22.0770   29.7480    1.6310 C.2       629 SER629      0.0000 BACKBONE | DICT | DIRECT
   2499  O__       21.3550   30.4530    0.9270 O.2       629 SER629      0.0000 BACKBONE | DICT | DIRECT
   2500  OXT       21.5550   28.8630    2.3090 O.co2     629 SER629      0.0000 CAP | DICT
   2501  CB_       24.2740   29.0960    0.5810 C.3       629 SER629      0.0000 DICT
   2502 1HB_       25.2520   29.2960    0.5270 H         629 SER629      0.0000 DICT
   2503 2HB_       24.1420   28.1240    0.7750 H         629 SER629      0.0000 DICT
   2504  OG_       23.7280   29.3420   -0.7020 O.3       629 SER629      0.0000 DICT
   2505  HG_       24.4360   29.3980   -1.3440 H         629 SER629      0.0000 DICT
   2506  N__       30.7840   30.8630   13.8430 N.am      714 TRP714      0.0000 BACKBONE | DICT | DIRECT
   2507 1H__       30.2320   31.1400   14.6300 H         714 TRP714      0.0000 BACKBONE | DICT | ESSENTIAL | DIRECT
   2508 2H__       30.9360   31.6720   13.2740 H         714 TRP714      0.0000 BACKBONE | DICT | ESSENTIAL | DIRECT
   2509 3H__       31.6730   30.5560   14.1830 H         714 TRP714      0.0000 BACKBONE | DICT | ESSENTIAL | DIRECT
   2510  CA_       30.1240   29.8120   13.0880 C.3       714 TRP714      0.0000 BACKBONE | DICT | DIRECT
   2511  HA_       30.0880   29.0410   13.7230 H         714 TRP714      0.0000 BACKBONE | DICT
   2512  C__       30.9370   29.3600   11.8740 C.2       714 TRP714      0.0000 BACKBONE | DICT | DIRECT
   2513  O__       31.0160   28.1690   11.5910 O.2       714 TRP714      0.0000 BACKBONE | DICT | DIRECT
   2514  CB_       28.7020   30.2880   12.6610 C.3       714 TRP714      0.0000 DICT
   2515 1HB_       28.6980   31.2860   12.5910 H         714 TRP714      0.0000 DICT
   2516 2HB_       28.4760   29.8900   11.7720 H         714 TRP714      0.0000 DICT
   2517  CG_       27.6050   29.9170   13.5910 C.2       714 TRP714      0.0000 DICT
   2518  CD1       27.1380   30.6330   14.6620 C.2       714 TRP714      0.0000 DICT
   2519  HD1       27.5020   31.5140   14.9610 H         714 TRP714      0.0000 DICT
   2520  CD2       26.7980   28.7300   13.5330 C.ar      714 TRP714      0.0000 DICT
   2521  NE1       26.0990   29.9670   15.2650 N.pl3     714 TRP714      0.0000 DICT
   2522  HE1       25.5860   30.2890   16.0610 H         714 TRP714      0.0000 DICT
   2523  CE2       25.8800   28.7940   14.6010 C.ar      714 TRP714      0.0000 DICT
   2524  CE3       26.7830   27.6240   12.6850 C.ar      714 TRP714      0.0000 DICT
   2525  HE3       27.4290   27.5540   11.9250 H         714 TRP714      0.0000 DICT
   2526  CZ2       24.9490   27.8060   14.8340 C.ar      714 TRP714      0.0000 DICT
   2527  HZ2       24.2960   27.8690   15.5890 H         714 TRP714      0.0000 DICT
   2528  CZ3       25.8640   26.6360   12.9130 C.ar      714 TRP714      0.0000 DICT
   2529  HZ3       25.8400   25.8390   12.3090 H         714 TRP714      0.0000 DICT
   2530  CH2       24.9600   26.7190   13.9720 C.ar      714 TRP714      0.0000 DICT
   2531  HH2       24.3040   25.9780   14.1140 H         714 TRP714      0.0000 DICT
   2532  N__       31.5520   30.3010   11.1650 N.am      715 ASN715      0.0000 BACKBONE | DICT | DIRECT
   2533  H__       31.4790   31.2600   11.4410 H         715 ASN715      0.0000 BACKBONE | DICT | ESSENTIAL | DIRECT
   2534  CA_       32.3320   29.9410    9.9870 C.3       715 ASN715      0.0000 BACKBONE | DICT | DIRECT
   2535  HA_       32.0810   28.9860    9.8310 H         715 ASN715      0.0000 BACKBONE | DICT
   2536  C__       33.8360   29.9730   10.2170 C.2       715 ASN715      0.0000 BACKBONE | DICT | DIRECT
   2537  O__       34.5870   29.3480    9.4710 O.2       715 ASN715      0.0000 BACKBONE | DICT | DIRECT
   2538  CB_       31.9550   30.8680    8.7940 C.3       715 ASN715      0.0000 DICT
   2539 1HB_       32.6460   30.7780    8.0770 H         715 ASN715      0.0000 DICT
   2540 2HB_       31.0630   30.5940    8.4340 H         715 ASN715      0.0000 DICT
   2541  CG_       31.8740   32.3320    9.1890 C.2       715 ASN715      0.0000 DICT
   2542  OD1       32.0890   32.6880   10.3520 O.2       715 ASN715      0.0000 DICT
   2543  ND2       31.5800   33.1880    8.2120 N.am      715 ASN715      0.0000 DICT
   2544 1HD2       31.5250   34.1680    8.4060 H         715 ASN715      0.0000 DICT
   2545 2HD2       31.4140   32.8520    7.2860 H         715 ASN715      0.0000 DICT
   2546  N__       34.2750   30.6890   11.2480 N.am      716 ASN716      0.0000 BACKBONE | DICT | DIRECT
   2547  H__       33.6160   31.1550   11.8390 H         716 ASN716      0.0000 BACKBONE | DICT | ESSENTIAL | DIRECT
   2548  CA_       35.6960   30.8070   11.5320 C.3       716 ASN716      0.0000 BACKBONE | DICT | DIRECT
   2549  HA_       36.0610   31.1890   10.6830 H         716 ASN716      0.0000 BACKBONE | DICT
   2550  C__       36.3700   29.4670   11.7640 C.2       716 ASN716      0.0000 BACKBONE | DICT | DIRECT
   2551  O__       37.4100   29.1790   11.1710 O.2       716 ASN716      0.0000 BACKBONE | DICT | DIRECT
   2552  CB_       35.9390   31.7360   12.7580 C.3       716 ASN716      0.0000 DICT
   2553 1HB_       35.1580   31.6710   13.3800 H         716 ASN716      0.0000 DICT
   2554 2HB_       36.7690   31.4440   13.2330 H         716 ASN716      0.0000 DICT
   2555  CG_       36.1080   33.1930   12.3630 C.2       716 ASN716      0.0000 DICT
   2556  OD1       36.0570   33.5370   11.1780 O.2       716 ASN716      0.0000 DICT
   2557  ND2       36.2920   34.0540   13.3600 N.am      716 ASN716      0.0000 DICT
   2558 1HD2       36.3970   35.0300   13.1660 H         716 ASN716      0.0000 DICT
   2559 2HD2       36.3260   33.7270   14.3040 H         716 ASN716      0.0000 DICT
   2560  N__       35.7840   28.6370   12.6150 N.am      717 LEU717      0.0000 BACKBONE | DICT | DIRECT
   2561  H__       34.9250   28.8920   13.0590 H         717 LEU717      0.0000 BACKBONE | DICT | ESSENTIAL | DIRECT
   2562  CA_       36.4040   27.3500   12.8970 C.3       717 LEU717      0.0000 BACKBONE | DICT | DIRECT
   2563  HA_       37.3320   27.5880   13.1830 H         717 LEU717      0.0000 BACKBONE | DICT
   2564  C__       36.4960   26.4690   11.6520 C.2       717 LEU717      0.0000 BACKBONE | DICT | DIRECT
   2565  O__       37.5680   25.9810   11.3090 O.2       717 LEU717      0.0000 BACKBONE | DICT | DIRECT
   2566  CB_       35.6570   26.6170   14.0310 C.3       717 LEU717      0.0000 DICT
   2567 1HB_       34.7210   26.4440   13.7250 H         717 LEU717      0.0000 DICT
   2568 2HB_       36.1200   25.7470   14.1970 H         717 LEU717      0.0000 DICT
   2569  CG_       35.5740   27.3520   15.3610 C.3       717 LEU717      0.0000 DICT
   2570  HG_       35.1060   28.2260   15.2330 H         717 LEU717      0.0000 DICT
   2571  CD1       34.7770   26.5360   16.3730 C.3       717 LEU717      0.0000 DICT
   2572 1HD1       34.7180   27.0120   17.2510 H         717 LEU717      0.0000 DICT
   2573 2HD1       35.2060   25.6470   16.5350 H         717 LEU717      0.0000 DICT
   2574 3HD1       33.8450   26.3730   16.0490 H         717 LEU717      0.0000 DICT
   2575  CD2       36.9900   27.5890   15.8710 C.3       717 LEU717      0.0000 DICT
   2576 1HD2       36.9790   28.0710   16.7470 H         717 LEU717      0.0000 DICT
   2577 2HD2       37.5170   28.1400   15.2240 H         717 LEU717      0.0000 DICT
   2578 3HD2       37.4730   26.7230   16.0030 H         717 LEU717      0.0000 DICT
   2579  N__       35.3790   26.2510   10.9550 N.am      718 CYS718      0.0000 BACKBONE | DICT | DIRECT
   2580  H__       34.5020   26.6460   11.2280 H         718 CYS718      0.0000 BACKBONE | DICT | ESSENTIAL | DIRECT
   2581  CA_       35.5070   25.4010    9.7670 C.3       718 CYS718      0.0000 BACKBONE | DICT | DIRECT
   2582  HA_       35.9160   24.5350   10.0540 H         718 CYS718      0.0000 BACKBONE | DICT
   2583  C__       36.4760   25.9620    8.7080 C.2       718 CYS718      0.0000 BACKBONE | DICT | DIRECT
   2584  O__       37.2700   25.2240    8.1370 O.2       718 CYS718      0.0000 BACKBONE | DICT | DIRECT
   2585  CB_       34.0580   25.2760    9.2120 C.3       718 CYS718      0.0000 DICT
   2586 1HB_       33.7760   26.2180    9.0340 H         718 CYS718      0.0000 DICT
   2587 2HB_       34.1640   24.7900    8.3440 H         718 CYS718      0.0000 DICT
   2588  SG_       32.8870   24.4320   10.2990 S.3       718 CYS718      0.0000 DICT
   2589  HG_       31.7540   24.2270    9.6530 H         718 CYS718      0.0000 DICT
   2590  N__       36.4130   27.2640    8.4630 N.am      719 GLN719      0.0000 BACKBONE | DICT | DIRECT
   2591  H__       35.7590   27.8250    8.9700 H         719 GLN719      0.0000 BACKBONE | DICT | ESSENTIAL | DIRECT
   2592  CA_       37.2750   27.8950    7.4730 C.3       719 GLN719      0.0000 BACKBONE | DICT | DIRECT
   2593  HA_       37.0590   27.4090    6.6260 H         719 GLN719      0.0000 BACKBONE | DICT
   2594  C__       38.7640   27.7010    7.7720 C.2       719 GLN719      0.0000 BACKBONE | DICT | DIRECT
   2595  O__       39.5150   27.1690    6.9430 O.2       719 GLN719      0.0000 BACKBONE | DICT | DIRECT
   2596  CB_       36.9490   29.3990    7.3680 C.3       719 GLN719      0.0000 DICT
   2597 1HB_       36.6920   29.7370    8.2730 H         719 GLN719      0.0000 DICT
   2598 2HB_       37.7640   29.8830    7.0500 H         719 GLN719      0.0000 DICT
   2599  CG_       35.8160   29.7100    6.4120 C.3       719 GLN719      0.0000 DICT
   2600 1HG_       36.0640   29.3820    5.5010 H         719 GLN719      0.0000 DICT
   2601 2HG_       34.9920   29.2370    6.7240 H         719 GLN719      0.0000 DICT
   2602  CD_       35.5220   31.1880    6.3300 C.2       719 GLN719      0.0000 DICT
   2603  OE1       36.1480   32.0260    6.9790 O.2       719 GLN719      0.0000 DICT
   2604  NE2       34.5140   31.5240    5.5150 N.am      719 GLN719      0.0000 DICT
   2605 1HE2       34.2480   32.4830    5.4170 H         719 GLN719      0.0000 DICT
   2606 2HE2       34.0270   30.8160    5.0030 H         719 GLN719      0.0000 DICT
   2607  N__       39.1920   28.1350    8.9530 N.am      720 ILE720      0.0000 BACKBONE | DICT | DIRECT
   2608  H__       38.5460   28.5610    9.5870 H         720 ILE720      0.0000 BACKBONE | DICT | ESSENTIAL | DIRECT
   2609  CA_       40.5880   27.9970    9.3340 C.3       720 ILE720      0.0000 BACKBONE | DICT | DIRECT
   2610  HA_       41.0960   28.3980    8.5720 H         720 ILE720      0.0000 BACKBONE | DICT
   2611  C__       41.0020   26.5410    9.4550 C.2       720 ILE720      0.0000 BACKBONE | DICT | DIRECT
   2612  O__       42.1570   26.1960    9.2250 O.2       720 ILE720      0.0000 BACKBONE | DICT | DIRECT
   2613  CB_       40.8660   28.7590   10.6490 C.3       720 ILE720      0.0000 DICT
   2614  HB_       41.8520   28.8110   10.8070 H         720 ILE720      0.0000 DICT
   2615  CG1       40.2540   28.0310   11.8300 C.3       720 ILE720      0.0000 DICT
   2616 1HG1       39.2710   28.2160   11.8440 H         720 ILE720      0.0000 DICT
   2617 2HG1       40.4060   27.0500   11.7130 H         720 ILE720      0.0000 DICT
   2618  CG2       40.3430   30.1750   10.5560 C.3       720 ILE720      0.0000 DICT
   2619 1HG2       40.5180   30.6780   11.4020 H         720 ILE720      0.0000 DICT
   2620 2HG2       39.3570   30.1830   10.3920 H         720 ILE720      0.0000 DICT
   2621 3HG2       40.7830   30.6710    9.8070 H         720 ILE720      0.0000 DICT
   2622  CD1       40.8380   28.4510   13.1580 C.3       720 ILE720      0.0000 DICT
   2623 1HD1       40.4100   27.9510   13.9120 H         720 ILE720      0.0000 DICT
   2624 2HD1       40.6970   29.4280   13.3190 H         720 ILE720      0.0000 DICT
   2625 3HD1       41.8210   28.2730   13.1900 H         720 ILE720      0.0000 DICT
   2626  N__       40.0660   25.6780    9.8190 N.am      721 ILE721      0.0000 BACKBONE | DICT | DIRECT
   2627  H__       39.1400   25.9970   10.0210 H         721 ILE721      0.0000 BACKBONE | DICT | ESSENTIAL | DIRECT
   2628  CA_       40.3900   24.2630    9.9240 C.3       721 ILE721      0.0000 BACKBONE | DICT | DIRECT
   2629  HA_       41.1740   24.2000   10.5420 H         721 ILE721      0.0000 BACKBONE | DICT
   2630  C__       40.7290   23.7390    8.5310 C.2       721 ILE721      0.0000 BACKBONE | DICT | DIRECT
   2631  O__       41.7010   23.0090    8.3360 O.2       721 ILE721      0.0000 BACKBONE | DICT | DIRECT
   2632  CB_       39.2000   23.4670   10.4960 C.3       721 ILE721      0.0000 DICT
   2633  HB_       38.3360   23.9040   10.2450 H         721 ILE721      0.0000 DICT
   2634  CG1       39.2910   23.4300   12.0090 C.3       721 ILE721      0.0000 DICT
   2635 1HG1       39.9870   22.7610   12.2700 H         721 ILE721      0.0000 DICT
   2636 2HG1       39.5620   24.3360   12.3340 H         721 ILE721      0.0000 DICT
   2637  CG2       39.1840   22.0680    9.9200 C.3       721 ILE721      0.0000 DICT
   2638 1HG2       38.4160   21.5410   10.2830 H         721 ILE721      0.0000 DICT
   2639 2HG2       40.0270   21.5790   10.1440 H         721 ILE721      0.0000 DICT
   2640 3HG2       39.0970   22.0920    8.9240 H         721 ILE721      0.0000 DICT
   2641  CD1       37.9900   23.0520   12.6760 C.3       721 ILE721      0.0000 DICT
   2642 1HD1       38.0880   23.0390   13.6710 H         721 ILE721      0.0000 DICT
   2643 2HD1       37.6880   22.1450   12.3850 H         721 ILE721      0.0000 DICT
   2644 3HD1       37.2670   23.7050   12.4480 H         721 ILE721      0.0000 DICT
   2645  N__       39.9120   24.1260    7.5630 N.am      722 MET722      0.0000 BACKBONE | DICT | DIRECT
   2646  H__       39.1430   24.7240    7.7880 H         722 MET722      0.0000 BACKBONE | DICT | ESSENTIAL | DIRECT
   2647  CA_       40.0980   23.7100    6.1900 C.3       722 MET722      0.0000 BACKBONE | DICT | DIRECT
   2648  HA_       40.0230   22.7130    6.2170 H         722 MET722      0.0000 BACKBONE | DICT
   2649  C__       41.4780   24.0790    5.6510 C.2       722 MET722      0.0000 BACKBONE | DICT | DIRECT
   2650  O__       41.9910   23.4080    4.7530 O.2       722 MET722      0.0000 BACKBONE | DICT | DIRECT
   2651  CB_       39.0110   24.3410    5.3170 C.3       722 MET722      0.0000 DICT
   2652 1HB_       38.3530   24.8190    5.9000 H         722 MET722      0.0000 DICT
   2653 2HB_       39.4290   24.9910    4.6830 H         722 MET722      0.0000 DICT
   2654  CG_       38.2770   23.2930    4.5210 C.3       722 MET722      0.0000 DICT
   2655 1HG_       37.8470   22.6860    5.1890 H         722 MET722      0.0000 DICT
   2656 2HG_       37.5700   23.7790    4.0060 H         722 MET722      0.0000 DICT
   2657  SD_       39.5060   22.4550    3.4580 S.3       722 MET722      0.0000 DICT
   2658  CE_       40.0920   23.8550    2.4980 C.3       722 MET722      0.0000 DICT
   2659 1HE_       40.7930   23.5720    1.8430 H         722 MET722      0.0000 DICT
   2660 2HE_       40.4910   24.5540    3.0910 H         722 MET722      0.0000 DICT
   2661 3HE_       39.3440   24.2760    1.9850 H         722 MET722      0.0000 DICT
   2662  N__       42.0800   25.1380    6.1960 N.am      723 ALA723      0.0000 BACKBONE | DICT | DIRECT
   2663  H__       41.6390   25.6280    6.9480 H         723 ALA723      0.0000 BACKBONE | DICT | ESSENTIAL | DIRECT
   2664  CA_       43.3690   25.5830    5.7040 C.3       723 ALA723      0.0000 BACKBONE | DICT | DIRECT
   2665  HA_       43.2460   25.6170    4.7120 H         723 ALA723      0.0000 BACKBONE | DICT
   2666  C__       44.4820   24.6050    5.9940 C.2       723 ALA723      0.0000 BACKBONE | DICT | DIRECT
   2667  O__       45.6210   24.8210    5.5710 O.2       723 ALA723      0.0000 BACKBONE | DICT | DIRECT
   2668  CB_       43.7130   26.9590    6.2760 C.3       723 ALA723      0.0000 DICT
   2669 1HB_       44.6020   27.2740    5.9410 H         723 ALA723      0.0000 DICT
   2670 2HB_       43.7530   26.9330    7.2750 H         723 ALA723      0.0000 DICT
   2671 3HB_       43.0280   27.6380    6.0130 H         723 ALA723      0.0000 DICT
   2672  N__       44.1710   23.5280    6.7140 N.am      724 ALA724      0.0000 BACKBONE | DICT | DIRECT
   2673  H__       43.2390   23.4090    7.0580 H         724 ALA724      0.0000 BACKBONE | DICT | ESSENTIAL | DIRECT
   2674  CA_       45.1890   22.5190    7.0030 C.3       724 ALA724      0.0000 BACKBONE | DICT | DIRECT
   2675  HA_       46.0080   23.0040    7.3080 H         724 ALA724      0.0000 BACKBONE | DICT
   2676  C__       45.3760   21.7220    5.7140 C.2       724 ALA724      0.0000 BACKBONE | DICT | DIRECT
   2677  O__       46.2200   20.8230    5.6330 O.2       724 ALA724      0.0000 BACKBONE | DICT | DIRECT
   2678  CB_       44.7530   21.5560    8.1100 C.3       724 ALA724      0.0000 DICT
   2679 1HB_       45.4620   20.8750    8.2920 H         724 ALA724      0.0000 DICT
   2680 2HB_       43.9180   21.0700    7.8530 H         724 ALA724      0.0000 DICT
   2681 3HB_       44.5720   22.0480    8.9620 H         724 ALA724      0.0000 DICT
   2682  N__       44.5690   22.0590    4.7110 N.am      725 TYR725      0.0000 BACKBONE | DICT | DIRECT
   2683  H__       43.8970   22.7850    4.8570 H         725 TYR725      0.0000 BACKBONE | DICT | ESSENTIAL | DIRECT
   2684  CA_       44.6280   21.4090    3.4080 C.3       725 TYR725      0.0000 BACKBONE | DICT | DIRECT
   2685  HA_       44.5650   20.4290    3.5960 H         725 TYR725      0.0000 BACKBONE | DICT
   2686  C__       45.9540   21.7100    2.7080 C.2       725 TYR725      0.0000 BACKBONE | DICT | DIRECT
   2687  O__       46.3500   21.0120    1.7690 O.2       725 TYR725      0.0000 BACKBONE | DICT | DIRECT
   2688  CB_       43.4520   21.8910    2.5300 C.3       725 TYR725      0.0000 DICT
   2689 1HB_       43.4610   21.3750    1.6730 H         725 TYR725      0.0000 DICT
   2690 2HB_       42.5970   21.7160    3.0170 H         725 TYR725      0.0000 DICT
   2691  CG_       43.4940   23.3670    2.1830 C.ar      725 TYR725      0.0000 DICT
   2692  CD1       44.1450   23.8240    1.0300 C.ar      725 TYR725      0.0000 DICT
   2693  HD1       44.5640   23.1630    0.4080 H         725 TYR725      0.0000 DICT
   2694  CD2       42.9020   24.3150    3.0160 C.ar      725 TYR725      0.0000 DICT
   2695  HD2       42.4140   24.0100    3.8340 H         725 TYR725      0.0000 DICT
   2696  CE1       44.2180   25.1850    0.7350 C.ar      725 TYR725      0.0000 DICT
   2697  HE1       44.6820   25.4940   -0.0950 H         725 TYR725      0.0000 DICT
   2698  CE2       42.9760   25.6750    2.7360 C.ar      725 TYR725      0.0000 DICT
   2699  HE2       42.5480   26.3370    3.3510 H         725 TYR725      0.0000 DICT
   2700  CZ_       43.6440   26.1090    1.6020 C.ar      725 TYR725      0.0000 DICT
   2701  OH_       43.7360   27.4540    1.3870 O.3       725 TYR725      0.0000 DICT
   2702  HH_       43.7580   27.6270    0.4460 H         725 TYR725      0.0000 DICT
   2703  N__       46.6310   22.7510    3.1800 N.am      726 PRO726      0.0000 BACKBONE | DICT | DIRECT
   2704  CA_       47.9110   23.1590    2.6280 C.3       726 PRO726      0.0000 BACKBONE | DICT | DIRECT
   2705  HA_       47.8610   23.0240    1.6380 H         726 PRO726      0.0000 BACKBONE | DICT
   2706  C__       49.0320   22.3090    3.2010 C.2       726 PRO726      0.0000 BACKBONE | DICT | DIRECT
   2707  O__       50.1710   22.3890    2.7360 O.2       726 PRO726      0.0000 BACKBONE | DICT | DIRECT
   2708  CB_       48.1430   24.6170    2.9700 C.3       726 PRO726      0.0000 DICT
   2709 1HB_       49.1170   24.8110    3.0930 H         726 PRO726      0.0000 DICT
   2710 2HB_       47.7700   25.2200    2.2650 H         726 PRO726      0.0000 DICT
   2711  CG_       47.3920   24.7670    4.2650 C.3       726 PRO726      0.0000 DICT
   2712 1HG_       47.9680   24.4920    5.0350 H         726 PRO726      0.0000 DICT
   2713 2HG_       47.0990   25.7140    4.3900 H         726 PRO726      0.0000 DICT
   2714  CD_       46.1900   23.8410    4.1320 C.3       726 PRO726      0.0000 DICT
   2715 1HD_       45.9460   23.4510    5.0200 H         726 PRO726      0.0000 DICT
   2716 2HD_       45.4050   24.3350    3.7580 H         726 PRO726      0.0000 DICT
   2717  N__       48.7000   21.4840    4.1940 N.am      727 ALA727      0.0000 BACKBONE | DICT | DIRECT
   2718  H__       47.7420   21.4270    4.4750 H         727 ALA727      0.0000 BACKBONE | DICT | ESSENTIAL | DIRECT
   2719  CA_       49.6920   20.6580    4.8880 C.3       727 ALA727      0.0000 BACKBONE | DICT | DIRECT
   2720  HA_       50.4540   20.7830    4.2530 H         727 ALA727      0.0000 BACKBONE | DICT
   2721  C__       49.4910   19.1320    4.9670 C.2       727 ALA727      0.0000 BACKBONE | DICT | DIRECT
   2722  O__       50.4480   18.3820    4.8310 O.2       727 ALA727      0.0000 BACKBONE | DICT | DIRECT
   2723  CB_       49.8660   21.1910    6.3520 C.3       727 ALA727      0.0000 DICT
   2724 1HB_       50.5380   20.6470    6.8540 H         727 ALA727      0.0000 DICT
   2725 2HB_       49.0010   21.1510    6.8530 H         727 ALA727      0.0000 DICT
   2726 3HB_       50.1770   22.1420    6.3530 H         727 ALA727      0.0000 DICT
   2727  N__       48.2700   18.6590    5.1780 N.am      728 SER728      0.0000 BACKBONE | DICT | DIRECT
   2728  H__       47.4930   19.2860    5.2320 H         728 SER728      0.0000 BACKBONE | DICT | ESSENTIAL | DIRECT
   2729  CA_       48.0600   17.2200    5.3320 C.3       728 SER728      0.0000 BACKBONE | DICT | DIRECT
   2730  HA_       48.7670   17.0550    6.0200 H         728 SER728      0.0000 BACKBONE | DICT
   2731  C__       48.4550   16.2610    4.2010 C.2       728 SER728      0.0000 BACKBONE | DICT | DIRECT
   2732  O__       48.8260   15.1120    4.4770 O.2       728 SER728      0.0000 BACKBONE | DICT | DIRECT
   2733  CB_       46.5920   16.9420    5.7770 C.3       728 SER728      0.0000 DICT
   2734 1HB_       46.4510   15.9740    5.9850 H         728 SER728      0.0000 DICT
   2735 2HB_       46.3410   17.4940    6.5720 H         728 SER728      0.0000 DICT
   2736  OG_       45.7050   17.2830    4.7270 O.3       728 SER728      0.0000 DICT
   2737  HG_       46.1950   17.3600    3.9080 H         728 SER728      0.0000 DICT
   2738  N__       48.3980   16.6980    2.9450 N.am      729 HIS729      0.0000 BACKBONE | DICT | DIRECT
   2739  H__       48.1210   17.6380    2.7480 H         729 HIS729      0.0000 BACKBONE | DICT | ESSENTIAL | DIRECT
   2740  CA_       48.7450   15.7860    1.8590 C.3       729 HIS729      0.0000 BACKBONE | DICT | DIRECT
   2741  HA_       48.2090   14.9810    2.1160 H         729 HIS729      0.0000 BACKBONE | DICT
   2742  C__       50.2060   15.3200    1.8120 C.2       729 HIS729      0.0000 BACKBONE | DICT | DIRECT
   2743  O__       50.4730   14.1190    1.7440 O.2       729 HIS729      0.0000 BACKBONE | DICT | DIRECT
   2744  CB_       48.3210   16.3770    0.4890 C.3       729 HIS729      0.0000 DICT
   2745 1HB_       48.9120   17.1540    0.2730 H         729 HIS729      0.0000 DICT
   2746 2HB_       48.4250   15.6730   -0.2140 H         729 HIS729      0.0000 DICT
   2747  CG_       46.9020   16.8610    0.4360 C.2       729 HIS729      0.0000 DICT
   2748  ND1       46.5100   18.1330    0.7690 N.pl3     729 HIS729      0.0000 DICT
   2749  HD1       47.1020   18.8390    1.1580 H         729 HIS729      0.0000 DICT
   2750  CD2       45.7980   16.2450   -0.0480 C.2       729 HIS729      0.0000 DICT
   2751  HD2       45.7440   15.3020   -0.3760 H         729 HIS729      0.0000 DICT
   2752  CE1       45.2260   18.2770    0.4950 C.2       729 HIS729      0.0000 DICT
   2753  HE1       44.6890   19.1080    0.6430 H         729 HIS729      0.0000 DICT
   2754  NE2       44.7680   17.1480   -0.0060 N.2       729 HIS729      0.0000 DICT
   2755  N__       51.1700   16.2480    1.8300 N.am      730 SER730      0.0000 BACKBONE | DICT | DIRECT
   2756  H__       50.9490   17.2230    1.8650 H         730 SER730      0.0000 BACKBONE | DICT | ESSENTIAL | DIRECT
   2757  CA_       52.5640   15.7870    1.7970 C.3       730 SER730      0.0000 BACKBONE | DICT | DIRECT
   2758  HA_       52.7250   15.2690    0.9570 H         730 SER730      0.0000 BACKBONE | DICT
   2759  C__       52.8580   14.8320    2.9570 C.2       730 SER730      0.0000 BACKBONE | DICT | DIRECT
   2760  O__       53.6300   13.8870    2.8200 O.2       730 SER730      0.0000 BACKBONE | DICT | DIRECT
   2761  CB_       53.4140   17.0860    1.9120 C.3       730 SER730      0.0000 DICT
   2762 1HB_       54.3350   16.9370    1.5520 H         730 SER730      0.0000 DICT
   2763 2HB_       52.9790   17.8360    1.4130 H         730 SER730      0.0000 DICT
   2764  OG_       53.5740   17.5340    3.2460 O.3       730 SER730      0.0000 DICT
   2765  HG_       53.6100   18.4900    3.2600 H         730 SER730      0.0000 DICT
   2766  N__       52.2230   15.0930    4.0970 N.am      731 ILE731      0.0000 BACKBONE | DICT | DIRECT
   2767  H__       51.6040   15.8770    4.1330 H         731 ILE731      0.0000 BACKBONE | DICT | ESSENTIAL | DIRECT
   2768  CA_       52.3950   14.2820    5.2920 C.3       731 ILE731      0.0000 BACKBONE | DICT | DIRECT
   2769  HA_       53.3850   14.2220    5.4190 H         731 ILE731      0.0000 BACKBONE | DICT
   2770  C__       51.8320   12.8800    5.0870 C.2       731 ILE731      0.0000 BACKBONE | DICT | DIRECT
   2771  O__       52.4710   11.8960    5.4510 O.2       731 ILE731      0.0000 BACKBONE | DICT | DIRECT
   2772  CB_       51.7220   14.9590    6.5120 C.3       731 ILE731      0.0000 DICT
   2773  HB_       50.7420   15.0680    6.3470 H         731 ILE731      0.0000 DICT
   2774  CG1       52.3070   16.3400    6.7370 C.3       731 ILE731      0.0000 DICT
   2775 1HG1       53.1960   16.2400    7.1830 H         731 ILE731      0.0000 DICT
   2776 2HG1       52.4260   16.7840    5.8500 H         731 ILE731      0.0000 DICT
   2777  CG2       51.8790   14.0960    7.7440 C.3       731 ILE731      0.0000 DICT
   2778 1HG2       51.4480   14.5240    8.5390 H         731 ILE731      0.0000 DICT
   2779 2HG2       52.8450   13.9520    7.9600 H         731 ILE731      0.0000 DICT
   2780 3HG2       51.4570   13.2000    7.6110 H         731 ILE731      0.0000 DICT
   2781  CD1       51.4360   17.2230    7.6010 C.3       731 ILE731      0.0000 DICT
   2782 1HD1       51.8530   18.1230    7.7270 H         731 ILE731      0.0000 DICT
   2783 2HD1       51.3000   16.8170    8.5050 H         731 ILE731      0.0000 DICT
   2784 3HD1       50.5370   17.3560    7.1850 H         731 ILE731      0.0000 DICT
   2785  N__       50.6350   12.7720    4.5190 N.am      732 LEU732      0.0000 BACKBONE | DICT | DIRECT
   2786  H__       50.1240   13.5940    4.2660 H         732 LEU732      0.0000 BACKBONE | DICT | ESSENTIAL | DIRECT
   2787  CA_       50.0660   11.4450    4.2640 C.3       732 LEU732      0.0000 BACKBONE | DICT | DIRECT
   2788  HA_       49.9560   10.9750    5.1400 H         732 LEU732      0.0000 BACKBONE | DICT
   2789  C__       51.0400   10.7200    3.3390 C.2       732 LEU732      0.0000 BACKBONE | DICT | DIRECT
   2790  O__       51.3630    9.5510    3.5380 O.2       732 LEU732      0.0000 BACKBONE | DICT | DIRECT
   2791  CB_       48.6920   11.5660    3.5870 C.3       732 LEU732      0.0000 DICT
   2792 1HB_       48.3760   12.5090    3.6860 H         732 LEU732      0.0000 DICT
   2793 2HB_       48.8000   11.3510    2.6170 H         732 LEU732      0.0000 DICT
   2794  CG_       47.6130   10.6520    4.1490 C.3       732 LEU732      0.0000 DICT
   2795  HG_       47.4590   10.8680    5.1130 H         732 LEU732      0.0000 DICT
   2796  CD1       46.2980   10.8570    3.4050 C.3       732 LEU732      0.0000 DICT
   2797 1HD1       45.5830   10.2590    3.7690 H         732 LEU732      0.0000 DICT
   2798 2HD1       46.4010   10.6540    2.4310 H         732 LEU732      0.0000 DICT
   2799 3HD1       45.9810   11.8020    3.4900 H         732 LEU732      0.0000 DICT
   2800  CD2       48.0810    9.2080    4.0070 C.3       732 LEU732      0.0000 DICT
   2801 1HD2       47.3970    8.5730    4.3660 H         732 LEU732      0.0000 DICT
   2802 2HD2       48.9330    9.0570    4.5070 H         732 LEU732      0.0000 DICT
   2803 3HD2       48.2420    8.9760    3.0480 H         732 LEU732      0.0000 DICT
   2804  N__       51.5050   11.4560    2.3350 N.am      733 LEU733      0.0000 BACKBONE | DICT | DIRECT
   2805  H__       51.1850   12.4010    2.2640 H         733 LEU733      0.0000 BACKBONE | DICT | ESSENTIAL | DIRECT
   2806  CA_       52.4510   10.9820    1.3290 C.3       733 LEU733      0.0000 BACKBONE | DICT | DIRECT
   2807  HA_       51.9880   10.2490    0.8310 H         733 LEU733      0.0000 BACKBONE | DICT
   2808  C__       53.7040   10.3880    1.9650 C.2       733 LEU733      0.0000 BACKBONE | DICT | DIRECT
   2809  O__       54.0350    9.2190    1.7600 O.2       733 LEU733      0.0000 BACKBONE | DICT | DIRECT
   2810  CB_       52.8230   12.1780    0.4170 C.3       733 LEU733      0.0000 DICT
   2811 1HB_       51.9990   12.4700   -0.0670 H         733 LEU733      0.0000 DICT
   2812 2HB_       53.1510   12.9230    0.9980 H         733 LEU733      0.0000 DICT
   2813  CG_       53.8960   11.9130   -0.6290 C.3       733 LEU733      0.0000 DICT
   2814  HG_       53.5890   11.1900   -1.2480 H         733 LEU733      0.0000 DICT
   2815  CD1       54.1530   13.1650   -1.4610 C.3       733 LEU733      0.0000 DICT
   2816 1HD1       54.8570   12.9990   -2.1510 H         733 LEU733      0.0000 DICT
   2817 2HD1       54.4610   13.9210   -0.8830 H         733 LEU733      0.0000 DICT
   2818 3HD1       53.3220   13.4580   -1.9330 H         733 LEU733      0.0000 DICT
   2819  CD2       55.1710   11.4810    0.0840 C.3       733 LEU733      0.0000 DICT
   2820 1HD2       55.9030   11.2960   -0.5710 H         733 LEU733      0.0000 DICT
   2821 2HD2       55.0190   10.6490    0.6180 H         733 LEU733      0.0000 DICT
   2822 3HD2       55.4910   12.1930    0.7090 H         733 LEU733      0.0000 DICT
   2823  N__       54.4070   11.2090    2.7310 N.am      734 ILE734      0.0000 BACKBONE | DICT | DIRECT
   2824  H__       54.0960   12.1520    2.8510 H         734 ILE734      0.0000 BACKBONE | DICT | ESSENTIAL | DIRECT
   2825  CA_       55.6200   10.7700    3.4010 C.3       734 ILE734      0.0000 BACKBONE | DICT | DIRECT
   2826  HA_       56.2440   10.5360    2.6550 H         734 ILE734      0.0000 BACKBONE | DICT
   2827  C__       55.3670    9.5260    4.2590 C.2       734 ILE734      0.0000 BACKBONE | DICT | DIRECT
   2828  O__       56.1660    8.5890    4.2500 O.2       734 ILE734      0.0000 BACKBONE | DICT | DIRECT
   2829  CB_       56.1890   11.9110    4.2860 C.3       734 ILE734      0.0000 DICT
   2830  HB_       55.4930   12.2330    4.9280 H         734 ILE734      0.0000 DICT
   2831  CG1       56.6030   13.0870    3.3920 C.3       734 ILE734      0.0000 DICT
   2832 1HG1       57.3770   12.8000    2.8270 H         734 ILE734      0.0000 DICT
   2833 2HG1       55.8310   13.3250    2.8030 H         734 ILE734      0.0000 DICT
   2834  CG2       57.3590   11.4060    5.1290 C.3       734 ILE734      0.0000 DICT
   2835 1HG2       57.7300   12.1370    5.7020 H         734 ILE734      0.0000 DICT
   2836 2HG2       58.0980   11.0650    4.5480 H         734 ILE734      0.0000 DICT
   2837 3HG2       57.0720   10.6600    5.7300 H         734 ILE734      0.0000 DICT
   2838  CD1       57.0150   14.3330    4.1460 C.3       734 ILE734      0.0000 DICT
   2839 1HD1       57.2740   15.0650    3.5150 H         734 ILE734      0.0000 DICT
   2840 2HD1       57.7970   14.1490    4.7410 H         734 ILE734      0.0000 DICT
   2841 3HD1       56.2670   14.6700    4.7170 H         734 ILE734      0.0000 DICT
   2842  N__       54.2410    9.5140    4.9760 N.am      735 GLN735      0.0000 BACKBONE | DICT | DIRECT
   2843  H__       53.6140   10.2900    4.9040 H         735 GLN735      0.0000 BACKBONE | DICT | ESSENTIAL | DIRECT
   2844  CA_       53.8930    8.4050    5.8620 C.3       735 GLN735      0.0000 BACKBONE | DICT | DIRECT
   2845  HA_       54.8040    8.1610    6.1940 H         735 GLN735      0.0000 BACKBONE | DICT
   2846  C__       53.3420    7.1450    5.2100 C.2       735 GLN735      0.0000 BACKBONE | DICT | DIRECT
   2847  O__       53.3820    6.0860    5.8170 O.2       735 GLN735      0.0000 BACKBONE | DICT | DIRECT
   2848  OXT       52.8650    7.2060    4.0870 O.co2     735 GLN735      0.0000 CAP | DICT
   2849  CB_       52.8820    8.8810    6.9580 C.3       735 GLN735      0.0000 DICT
   2850 1HB_       53.2780    9.6540    7.4540 H         735 GLN735      0.0000 DICT
   2851 2HB_       52.0320    9.1690    6.5160 H         735 GLN735      0.0000 DICT
   2852  CG_       52.5310    7.8160    7.9760 C.3       735 GLN735      0.0000 DICT
   2853 1HG_       52.1060    7.0450    7.5010 H         735 GLN735      0.0000 DICT
   2854 2HG_       53.3700    7.5100    8.4250 H         735 GLN735      0.0000 DICT
   2855  CD_       51.5750    8.3200    9.0300 C.2       735 GLN735      0.0000 DICT
   2856  OE1       51.1450    9.4730    9.0380 O.2       735 GLN735      0.0000 DICT
   2857  NE2       51.2420    7.4260    9.9710 N.am      735 GLN735      0.0000 DICT
   2858 1HE2       50.6250    7.6880   10.7130 H         735 GLN735      0.0000 DICT
   2859 2HE2       51.6120    6.4980    9.9320 H         735 GLN735      0.0000 DICT
   2860  N__       44.5470   36.5660   18.0920 N.am      114 SER114      0.0000 BACKBONE | DICT | DIRECT
   2861 1H__       44.4190   37.5470   18.2410 H         114 SER114      0.0000 BACKBONE | DICT | ESSENTIAL | DIRECT
   2862 2H__       43.9550   36.0780   18.7330 H         114 SER114      0.0000 BACKBONE | DICT | ESSENTIAL | DIRECT
   2863 3H__       44.2380   36.3530   17.1650 H         114 SER114      0.0000 BACKBONE | DICT | ESSENTIAL | DIRECT
   2864  CA_       45.9360   36.1890   18.2770 C.3       114 SER114      0.0000 BACKBONE | DICT | DIRECT
   2865  HA_       46.4820   36.6960   17.6100 H         114 SER114      0.0000 BACKBONE | DICT
   2866  C__       46.0610   34.6920   18.0370 C.2       114 SER114      0.0000 BACKBONE | DICT | DIRECT
   2867  HC_       45.3160   34.0850   18.3130 H         114 SER114      0.0000 BACKBONE | DICT | ESSENTIAL | DIRECT
   2868  O__       47.0640   34.2180   17.5090 O.2       114 SER114      0.0000 BACKBONE | DICT | DIRECT
   2869  CB_       46.3970   36.5630   19.6840 C.3       114 SER114      0.0000 DICT
   2870 1HB_       45.7880   36.1700   20.3730 H         114 SER114      0.0000 DICT
   2871 2HB_       47.3320   36.2480   19.8460 H         114 SER114      0.0000 DICT
   2872  OG_       46.3810   37.9730   19.8470 O.3       114 SER114      0.0000 DICT
   2873  HG_       46.3700   38.3940   18.9880 H         114 SER114      0.0000 DICT
   2874  N__       44.5470   36.5660   18.0920 N.am      115 SER115      0.0000 BACKBONE | DICT | DIRECT
   2875 1H__       44.4190   37.5470   18.2410 H         115 SER115      0.0000 BACKBONE | DICT | ESSENTIAL | DIRECT
   2876 2H__       43.9550   36.0780   18.7330 H         115 SER115      0.0000 BACKBONE | DICT | ESSENTIAL | DIRECT
   2877 3H__       44.2380   36.3530   17.1650 H         115 SER115      0.0000 BACKBONE | DICT | ESSENTIAL | DIRECT
   2878  CA_       45.9360   36.1890   18.2770 C.3       115 SER115      0.0000 BACKBONE | DICT | DIRECT
   2879  HA_       46.4820   36.6960   17.6100 H         115 SER115      0.0000 BACKBONE | DICT
   2880  C__       46.0610   34.6920   18.0370 C.2       115 SER115      0.0000 BACKBONE | DICT | DIRECT
   2881  HC_       45.3160   34.0850   18.3130 H         115 SER115      0.0000 BACKBONE | DICT | ESSENTIAL | DIRECT
   2882  O__       47.0640   34.2180   17.5090 O.2       115 SER115      0.0000 BACKBONE | DICT | DIRECT
   2883  CB_       46.3970   36.5630   19.6840 C.3       115 SER115      0.0000 DICT
   2884 1HB_       47.3590   36.3250   19.8170 H         115 SER115      0.0000 DICT
   2885 2HB_       46.2690   37.5410   19.8510 H         115 SER115      0.0000 DICT
   2886  OG_       45.6380   35.8560   20.6530 O.3       115 SER115      0.0000 DICT
   2887  HG_       44.8330   35.5300   20.2530 H         115 SER115      0.0000 DICT
   2888  N__       44.5470   36.5660   18.0920 N.am      116 SER116      0.0000 BACKBONE | DICT | DIRECT
   2889 1H__       44.4190   37.5470   18.2410 H         116 SER116      0.0000 BACKBONE | DICT | ESSENTIAL | DIRECT
   2890 2H__       43.9550   36.0780   18.7330 H         116 SER116      0.0000 BACKBONE | DICT | ESSENTIAL | DIRECT
   2891 3H__       44.2380   36.3530   17.1650 H         116 SER116      0.0000 BACKBONE | DICT | ESSENTIAL | DIRECT
   2892  CA_       45.9360   36.1890   18.2770 C.3       116 SER116      0.0000 BACKBONE | DICT | DIRECT
   2893  HA_       46.4820   36.6960   17.6100 H         116 SER116      0.0000 BACKBONE | DICT
   2894  C__       46.0610   34.6920   18.0370 C.2       116 SER116      0.0000 BACKBONE | DICT | DIRECT
   2895  HC_       45.3160   34.0850   18.3130 H         116 SER116      0.0000 BACKBONE | DICT | ESSENTIAL | DIRECT
   2896  O__       47.0640   34.2180   17.5090 O.2       116 SER116      0.0000 BACKBONE | DICT | DIRECT
   2897  CB_       46.3970   36.5630   19.6840 C.3       116 SER116      0.0000 DICT
   2898 1HB_       46.2800   37.5430   19.8470 H         116 SER116      0.0000 DICT
   2899 2HB_       45.8880   36.0470   20.3730 H         116 SER116      0.0000 DICT
   2900  OG_       47.7740   36.2590   19.8470 O.3       116 SER116      0.0000 DICT
   2901  HG_       48.0460   35.6380   19.1710 H         116 SER116      0.0000 DICT
   2902  N__       44.1740   32.9080   15.9510 N.am      119 PHE119      0.0000 BACKBONE | DICT | DIRECT
   2903 1H__       43.8980   32.1230   16.5060 H         119 PHE119      0.0000 BACKBONE | DICT | ESSENTIAL | DIRECT
   2904 2H__       45.0310   33.2820   16.3060 H         119 PHE119      0.0000 BACKBONE | DICT | ESSENTIAL | DIRECT
   2905 3H__       43.5630   33.5780   16.3740 H         119 PHE119      0.0000 BACKBONE | DICT | ESSENTIAL | DIRECT
   2906  CA_       44.1360   32.6970   14.5130 C.3       119 PHE119      0.0000 BACKBONE | DICT | DIRECT
   2907  HA_       43.8860   31.7390   14.3720 H         119 PHE119      0.0000 BACKBONE | DICT
   2908  C__       45.5230   32.9910   13.9350 C.2       119 PHE119      0.0000 BACKBONE | DICT | DIRECT
   2909  HC_       45.9860   33.8420   14.1820 H         119 PHE119      0.0000 BACKBONE | DICT | ESSENTIAL | DIRECT
   2910  O__       46.0820   32.1970   13.1690 O.2       119 PHE119      0.0000 BACKBONE | DICT | DIRECT
   2911  CB_       43.0820   33.6130   13.8620 C.3       119 PHE119      0.0000 DICT
   2912 1HB_       42.1960   33.4390   14.2910 H         119 PHE119      0.0000 DICT
   2913 2HB_       43.3460   34.5660   14.0150 H         119 PHE119      0.0000 DICT
   2914  CG_       42.9100   33.4260   12.3840 C.ar      119 PHE119      0.0000 DICT
   2915  CD1       42.1410   32.3700   11.8980 C.ar      119 PHE119      0.0000 DICT
   2916  HD1       41.7100   31.7390   12.5430 H         119 PHE119      0.0000 DICT
   2917  CD2       43.4970   34.3100   11.4810 C.ar      119 PHE119      0.0000 DICT
   2918  HD2       44.0420   35.0750   11.8250 H         119 PHE119      0.0000 DICT
   2919  CE1       41.9610   32.1790   10.5390 C.ar      119 PHE119      0.0000 DICT
   2920  HE1       41.3980   31.4230   10.2050 H         119 PHE119      0.0000 DICT
   2921  CE2       43.3360   34.1450   10.1060 C.ar      119 PHE119      0.0000 DICT
   2922  HE2       43.7530   34.7880    9.4640 H         119 PHE119      0.0000 DICT
   2923  CZ_       42.5760   33.0560    9.6400 C.ar      119 PHE119      0.0000 DICT
   2924  HZ_       42.4750   32.9080    8.6560 H         119 PHE119      0.0000 DICT
   2925  N__       44.1740   32.9080   15.9510 N.am      120 PHE120      0.0000 BACKBONE | DICT | DIRECT
   2926 1H__       43.8980   32.1230   16.5060 H         120 PHE120      0.0000 BACKBONE | DICT | ESSENTIAL | DIRECT
   2927 2H__       45.0310   33.2820   16.3060 H         120 PHE120      0.0000 BACKBONE | DICT | ESSENTIAL | DIRECT
   2928 3H__       43.5630   33.5780   16.3740 H         120 PHE120      0.0000 BACKBONE | DICT | ESSENTIAL | DIRECT
   2929  CA_       44.1360   32.6970   14.5130 C.3       120 PHE120      0.0000 BACKBONE | DICT | DIRECT
   2930  HA_       43.8860   31.7390   14.3720 H         120 PHE120      0.0000 BACKBONE | DICT
   2931  C__       45.5230   32.9910   13.9350 C.2       120 PHE120      0.0000 BACKBONE | DICT | DIRECT
   2932  HC_       45.9860   33.8420   14.1820 H         120 PHE120      0.0000 BACKBONE | DICT | ESSENTIAL | DIRECT
   2933  O__       46.0820   32.1970   13.1690 O.2       120 PHE120      0.0000 BACKBONE | DICT | DIRECT
   2934  CB_       43.0820   33.6130   13.8620 C.3       120 PHE120      0.0000 DICT
   2935 1HB_       43.2810   34.5610   14.1130 H         120 PHE120      0.0000 DICT
   2936 2HB_       43.1390   33.5130   12.8680 H         120 PHE120      0.0000 DICT
   2937  CG_       41.6660   33.3290   14.2620 C.ar      120 PHE120      0.0000 DICT
   2938  CD1       40.9330   32.3480   13.5960 C.ar      120 PHE120      0.0000 DICT
   2939  HD1       41.3610   31.8410   12.8470 H         120 PHE120      0.0000 DICT
   2940  CD2       41.0700   34.0240   15.3130 C.ar      120 PHE120      0.0000 DICT
   2941  HD2       41.5930   34.7220   15.8010 H         120 PHE120      0.0000 DICT
   2942  CE1       39.6270   32.0620   13.9500 C.ar      120 PHE120      0.0000 DICT
   2943  HE1       39.1170   31.3480   13.4690 H         120 PHE120      0.0000 DICT
   2944  CE2       39.7550   33.7600   15.6940 C.ar      120 PHE120      0.0000 DICT
   2945  HE2       39.3360   34.2560   16.4550 H         120 PHE120      0.0000 DICT
   2946  CZ_       39.0290   32.7830   14.9890 C.ar      120 PHE120      0.0000 DICT
   2947  HZ_       38.0760   32.6030   15.2320 H         120 PHE120      0.0000 DICT
   2948  N__       44.1740   32.9080   15.9510 N.am      121 PHE121      0.0000 BACKBONE | DICT | DIRECT
   2949 1H__       43.8980   32.1230   16.5060 H         121 PHE121      0.0000 BACKBONE | DICT | ESSENTIAL | DIRECT
   2950 2H__       45.0310   33.2820   16.3060 H         121 PHE121      0.0000 BACKBONE | DICT | ESSENTIAL | DIRECT
   2951 3H__       43.5630   33.5780   16.3740 H         121 PHE121      0.0000 BACKBONE | DICT | ESSENTIAL | DIRECT
   2952  CA_       44.1360   32.6970   14.5130 C.3       121 PHE121      0.0000 BACKBONE | DICT | DIRECT
   2953  HA_       43.8860   31.7390   14.3720 H         121 PHE121      0.0000 BACKBONE | DICT
   2954  C__       45.5230   32.9910   13.9350 C.2       121 PHE121      0.0000 BACKBONE | DICT | DIRECT
   2955  HC_       45.9860   33.8420   14.1820 H         121 PHE121      0.0000 BACKBONE | DICT | ESSENTIAL | DIRECT
   2956  O__       46.0820   32.1970   13.1690 O.2       121 PHE121      0.0000 BACKBONE | DICT | DIRECT
   2957  CB_       43.0820   33.6130   13.8620 C.3       121 PHE121      0.0000 DICT
   2958 1HB_       43.2810   34.5610   14.1130 H         121 PHE121      0.0000 DICT
   2959 2HB_       43.1390   33.5130   12.8680 H         121 PHE121      0.0000 DICT
   2960  CG_       41.6660   33.3290   14.2620 C.ar      121 PHE121      0.0000 DICT
   2961  CD1       41.2820   32.0340   14.6060 C.ar      121 PHE121      0.0000 DICT
   2962  HD1       41.9590   31.2980   14.5770 H         121 PHE121      0.0000 DICT
   2963  CD2       40.7220   34.3530   14.3160 C.ar      121 PHE121      0.0000 DICT
   2964  HD2       40.9930   35.2860   14.0800 H         121 PHE121      0.0000 DICT
   2965  CE1       39.9830   31.7460   14.9850 C.ar      121 PHE121      0.0000 DICT
   2966  HE1       39.7240   30.8140   15.2380 H         121 PHE121      0.0000 DICT
   2967  CE2       39.4050   34.0960   14.6930 C.ar      121 PHE121      0.0000 DICT
   2968  HE2       38.7340   34.8370   14.7380 H         121 PHE121      0.0000 DICT
   2969  CZ_       39.0360   32.7760   15.0100 C.ar      121 PHE121      0.0000 DICT
   2970  HZ_       38.0890   32.5710   15.2550 H         121 PHE121      0.0000 DICT
   2971  N__       46.0700   34.1410   14.3180 N.am      123 LEU123      0.0000 BACKBONE | DICT | DIRECT
   2972 1H__       45.3690   34.0690   13.6090 H         123 LEU123      0.0000 BACKBONE | DICT | ESSENTIAL | DIRECT
   2973 2H__       46.0600   33.3150   14.8820 H         123 LEU123      0.0000 BACKBONE | DICT | ESSENTIAL | DIRECT
   2974 3H__       45.5630   34.7340   14.9440 H         123 LEU123      0.0000 BACKBONE | DICT | ESSENTIAL | DIRECT
   2975  CA_       47.3810   34.5640   13.8560 C.3       123 LEU123      0.0000 BACKBONE | DICT | DIRECT
   2976  HA_       47.3170   34.7030   12.8680 H         123 LEU123      0.0000 BACKBONE | DICT
   2977  C__       48.3950   33.4770   14.1430 C.2       123 LEU123      0.0000 BACKBONE | DICT | DIRECT
   2978  HC_       48.4740   33.1080   15.0690 H         123 LEU123      0.0000 BACKBONE | DICT | ESSENTIAL | DIRECT
   2979  O__       49.1230   33.0420   13.2510 O.2       123 LEU123      0.0000 BACKBONE | DICT | DIRECT
   2980  CB_       47.7730   35.8690   14.5650 C.3       123 LEU123      0.0000 DICT
   2981 1HB_       47.7260   35.7130   15.5520 H         123 LEU123      0.0000 DICT
   2982 2HB_       48.7130   36.0930   14.3070 H         123 LEU123      0.0000 DICT
   2983  CG_       46.9080   37.0810   14.2490 C.3       123 LEU123      0.0000 DICT
   2984  HG_       45.9510   36.8720   14.4530 H         123 LEU123      0.0000 DICT
   2985  CD1       47.3230   38.2720   15.1050 C.3       123 LEU123      0.0000 DICT
   2986 1HD1       46.7590   39.0730   14.9020 H         123 LEU123      0.0000 DICT
   2987 2HD1       48.2770   38.5190   14.9370 H         123 LEU123      0.0000 DICT
   2988 3HD1       47.2250   38.0660   16.0780 H         123 LEU123      0.0000 DICT
   2989  CD2       47.0640   37.4130   12.7690 C.3       123 LEU123      0.0000 DICT
   2990 1HD2       46.5090   38.2060   12.5200 H         123 LEU123      0.0000 DICT
   2991 2HD2       46.7770   36.6450   12.1970 H         123 LEU123      0.0000 DICT
   2992 3HD2       48.0170   37.6220   12.5480 H         123 LEU123      0.0000 DICT
   2993  N__       46.0700   34.1410   14.3180 N.am      124 LEU124      0.0000 BACKBONE | DICT | DIRECT
   2994 1H__       45.3690   34.0690   13.6090 H         124 LEU124      0.0000 BACKBONE | DICT | ESSENTIAL | DIRECT
   2995 2H__       46.0600   33.3150   14.8820 H         124 LEU124      0.0000 BACKBONE | DICT | ESSENTIAL | DIRECT
   2996 3H__       45.5630   34.7340   14.9440 H         124 LEU124      0.0000 BACKBONE | DICT | ESSENTIAL | DIRECT
   2997  CA_       47.3810   34.5640   13.8560 C.3       124 LEU124      0.0000 BACKBONE | DICT | DIRECT
   2998  HA_       47.3170   34.7030   12.8680 H         124 LEU124      0.0000 BACKBONE | DICT
   2999  C__       48.3950   33.4770   14.1430 C.2       124 LEU124      0.0000 BACKBONE | DICT | DIRECT
   3000  HC_       48.4740   33.1080   15.0690 H         124 LEU124      0.0000 BACKBONE | DICT | ESSENTIAL | DIRECT
   3001  O__       49.1230   33.0420   13.2510 O.2       124 LEU124      0.0000 BACKBONE | DICT | DIRECT
   3002  CB_       47.7730   35.8690   14.5650 C.3       124 LEU124      0.0000 DICT
   3003 1HB_       47.0550   36.5440   14.3920 H         124 LEU124      0.0000 DICT
   3004 2HB_       47.8280   35.6850   15.5460 H         124 LEU124      0.0000 DICT
   3005  CG_       49.0970   36.4850   14.1360 C.3       124 LEU124      0.0000 DICT
   3006  HG_       49.8250   35.8040   14.2180 H         124 LEU124      0.0000 DICT
   3007  CD1       49.0320   36.9300   12.6790 C.3       124 LEU124      0.0000 DICT
   3008 1HD1       49.8990   37.3360   12.3890 H         124 LEU124      0.0000 DICT
   3009 2HD1       48.3140   37.6120   12.5440 H         124 LEU124      0.0000 DICT
   3010 3HD1       48.8380   36.1560   12.0760 H         124 LEU124      0.0000 DICT
   3011  CD2       49.3920   37.6760   15.0400 C.3       124 LEU124      0.0000 DICT
   3012 1HD2       50.2570   38.1100   14.7900 H         124 LEU124      0.0000 DICT
   3013 2HD2       49.4550   37.3920   15.9970 H         124 LEU124      0.0000 DICT
   3014 3HD2       48.6710   38.3650   14.9710 H         124 LEU124      0.0000 DICT
   3015  N__       48.4310   33.0420   15.3990 N.am      126 ILE126      0.0000 BACKBONE | DICT | DIRECT
   3016 1H__       48.8470   33.9000   15.0970 H         126 ILE126      0.0000 BACKBONE | DICT | ESSENTIAL | DIRECT
   3017 2H__       47.7490   32.7480   14.7290 H         126 ILE126      0.0000 BACKBONE | DICT | ESSENTIAL | DIRECT
   3018 3H__       47.7970   33.4340   16.0660 H         126 ILE126      0.0000 BACKBONE | DICT | ESSENTIAL | DIRECT
   3019  CA_       49.3670   32.0110   15.8350 C.3       126 ILE126      0.0000 BACKBONE | DICT | DIRECT
   3020  HA_       50.2870   32.3790   15.6980 H         126 ILE126      0.0000 BACKBONE | DICT
   3021  C__       49.1820   30.7750   14.9790 C.2       126 ILE126      0.0000 BACKBONE | DICT | DIRECT
   3022  HC_       48.2570   30.4580   14.7680 H         126 ILE126      0.0000 BACKBONE | DICT | ESSENTIAL | DIRECT
   3023  O__       50.1520   30.1520   14.5370 O.2       126 ILE126      0.0000 BACKBONE | DICT | DIRECT
   3024  CB_       49.1370   31.6750   17.3280 C.3       126 ILE126      0.0000 DICT
   3025  HB_       48.1780   31.4380   17.4880 H         126 ILE126      0.0000 DICT
   3026  CG1       49.4620   32.8770   18.1930 C.3       126 ILE126      0.0000 DICT
   3027 1HG1       50.4500   33.0280   18.1710 H         126 ILE126      0.0000 DICT
   3028 2HG1       48.9940   33.6770   17.8170 H         126 ILE126      0.0000 DICT
   3029  CG2       49.9770   30.4810   17.7230 C.3       126 ILE126      0.0000 DICT
   3030 1HG2       49.8400   30.2490   18.6860 H         126 ILE126      0.0000 DICT
   3031 2HG2       50.9500   30.6670   17.5870 H         126 ILE126      0.0000 DICT
   3032 3HG2       49.7380   29.6780   17.1770 H         126 ILE126      0.0000 DICT
   3033  CD1       49.0370   32.7090   19.6330 C.3       126 ILE126      0.0000 DICT
   3034 1HD1       49.2670   33.5200   20.1710 H         126 ILE126      0.0000 DICT
   3035 2HD1       49.4910   31.9230   20.0520 H         126 ILE126      0.0000 DICT
   3036 3HD1       48.0490   32.5660   19.7010 H         126 ILE126      0.0000 DICT
   3037  N__       48.4310   33.0420   15.3990 N.am      127 ILE127      0.0000 BACKBONE | DICT | DIRECT
   3038 1H__       48.8470   33.9000   15.0970 H         127 ILE127      0.0000 BACKBONE | DICT | ESSENTIAL | DIRECT
   3039 2H__       47.7490   32.7480   14.7290 H         127 ILE127      0.0000 BACKBONE | DICT | ESSENTIAL | DIRECT
   3040 3H__       47.7970   33.4340   16.0660 H         127 ILE127      0.0000 BACKBONE | DICT | ESSENTIAL | DIRECT
   3041  CA_       49.3670   32.0110   15.8350 C.3       127 ILE127      0.0000 BACKBONE | DICT | DIRECT
   3042  HA_       50.2870   32.3790   15.6980 H         127 ILE127      0.0000 BACKBONE | DICT
   3043  C__       49.1820   30.7750   14.9790 C.2       127 ILE127      0.0000 BACKBONE | DICT | DIRECT
   3044  HC_       48.2570   30.4580   14.7680 H         127 ILE127      0.0000 BACKBONE | DICT | ESSENTIAL | DIRECT
   3045  O__       50.1520   30.1520   14.5370 O.2       127 ILE127      0.0000 BACKBONE | DICT | DIRECT
   3046  CB_       49.1370   31.6750   17.3280 C.3       127 ILE127      0.0000 DICT
   3047  HB_       48.2140   31.3150   17.4660 H         127 ILE127      0.0000 DICT
   3048  CG1       49.2700   32.9260   18.1750 C.3       127 ILE127      0.0000 DICT
   3049 1HG1       48.5810   33.5870   17.8780 H         127 ILE127      0.0000 DICT
   3050 2HG1       49.1090   32.6830   19.1310 H         127 ILE127      0.0000 DICT
   3051  CG2       50.1160   30.6120   17.7740 C.3       127 ILE127      0.0000 DICT
   3052 1HG2       49.9810   30.3830   18.7380 H         127 ILE127      0.0000 DICT
   3053 2HG2       51.0590   30.9250   17.6620 H         127 ILE127      0.0000 DICT
   3054 3HG2       50.0040   29.7750   17.2400 H         127 ILE127      0.0000 DICT
   3055  CD1       50.6310   33.5750   18.0700 C.3       127 ILE127      0.0000 DICT
   3056 1HD1       50.6810   34.3950   18.6400 H         127 ILE127      0.0000 DICT
   3057 2HD1       50.8280   33.8440   17.1270 H         127 ILE127      0.0000 DICT
   3058 3HD1       51.3510   32.9480   18.3680 H         127 ILE127      0.0000 DICT
   3059  N__       47.9180   30.4350   14.7600 N.am      129 THR129      0.0000 BACKBONE | DICT | DIRECT
   3060 1H__       48.4170   30.2170   15.5990 H         129 THR129      0.0000 BACKBONE | DICT | ESSENTIAL | DIRECT
   3061 2H__       48.3920   31.1670   14.2700 H         129 THR129      0.0000 BACKBONE | DICT | ESSENTIAL | DIRECT
   3062 3H__       47.1980   30.9920   15.1730 H         129 THR129      0.0000 BACKBONE | DICT | ESSENTIAL | DIRECT
   3063  CA_       47.5280   29.2910   13.9490 C.3       129 THR129      0.0000 BACKBONE | DICT | DIRECT
   3064  HA_       47.9430   28.4950   14.3890 H         129 THR129      0.0000 BACKBONE | DICT
   3065  C__       48.0900   29.4150   12.5250 C.2       129 THR129      0.0000 BACKBONE | DICT | DIRECT
   3066  HC_       47.8880   30.2300   11.9820 H         129 THR129      0.0000 BACKBONE | DICT | ESSENTIAL | DIRECT
   3067  O__       48.7860   28.5210   12.0470 O.2       129 THR129      0.0000 BACKBONE | DICT | DIRECT
   3068  CB_       45.9620   29.2000   13.9110 C.3       129 THR129      0.0000 DICT
   3069  HB_       45.5350   30.0570   13.6230 H         129 THR129      0.0000 DICT
   3070  OG1       45.5370   28.9180   15.2830 O.3       129 THR129      0.0000 DICT
   3071  HG1       44.5840   28.8330   15.3110 H         129 THR129      0.0000 DICT
   3072  CG2       45.4420   28.1480   12.9200 C.3       129 THR129      0.0000 DICT
   3073 1HG2       44.4420   28.1170   12.9220 H         129 THR129      0.0000 DICT
   3074 2HG2       45.7780   27.2360   13.1560 H         129 THR129      0.0000 DICT
   3075 3HG2       45.7410   28.3540   11.9880 H         129 THR129      0.0000 DICT
   3076  N__       47.9180   30.4350   14.7600 N.am      130 THR130      0.0000 BACKBONE | DICT | DIRECT
   3077 1H__       48.4170   30.2170   15.5990 H         130 THR130      0.0000 BACKBONE | DICT | ESSENTIAL | DIRECT
   3078 2H__       48.3920   31.1670   14.2700 H         130 THR130      0.0000 BACKBONE | DICT | ESSENTIAL | DIRECT
   3079 3H__       47.1980   30.9920   15.1730 H         130 THR130      0.0000 BACKBONE | DICT | ESSENTIAL | DIRECT
   3080  CA_       47.5280   29.2910   13.9490 C.3       130 THR130      0.0000 BACKBONE | DICT | DIRECT
   3081  HA_       47.9430   28.4950   14.3890 H         130 THR130      0.0000 BACKBONE | DICT
   3082  C__       48.0900   29.4150   12.5250 C.2       130 THR130      0.0000 BACKBONE | DICT | DIRECT
   3083  HC_       47.8880   30.2300   11.9820 H         130 THR130      0.0000 BACKBONE | DICT | ESSENTIAL | DIRECT
   3084  O__       48.7860   28.5210   12.0470 O.2       130 THR130      0.0000 BACKBONE | DICT | DIRECT
   3085  CB_       45.9620   29.2000   13.9110 C.3       130 THR130      0.0000 DICT
   3086  HB_       45.6360   28.4270   13.3670 H         130 THR130      0.0000 DICT
   3087  OG1       45.4970   30.4340   13.2750 O.3       130 THR130      0.0000 DICT
   3088  HG1       44.5400   30.4370   13.2450 H         130 THR130      0.0000 DICT
   3089  CG2       45.3350   28.9970   15.3000 C.3       130 THR130      0.0000 DICT
   3090 1HG2       44.3380   28.9440   15.2380 H         130 THR130      0.0000 DICT
   3091 2HG2       45.5650   29.7540   15.9110 H         130 THR130      0.0000 DICT
   3092 3HG2       45.6630   28.1510   15.7210 H         130 THR130      0.0000 DICT
   3093  N__       47.8040   30.5290   11.8600 N.am      132 LEU132      0.0000 BACKBONE | DICT | DIRECT
   3094 1H__       47.1520   29.7810   11.9880 H         132 LEU132      0.0000 BACKBONE | DICT | ESSENTIAL | DIRECT
   3095 2H__       48.5180   30.4720   12.5570 H         132 LEU132      0.0000 BACKBONE | DICT | ESSENTIAL | DIRECT
   3096 3H__       47.2590   31.2430   12.3000 H         132 LEU132      0.0000 BACKBONE | DICT | ESSENTIAL | DIRECT
   3097  CA_       48.2780   30.7190   10.4930 C.3       132 LEU132      0.0000 BACKBONE | DICT | DIRECT
   3098  HA_       47.8930   29.9670    9.9580 H         132 LEU132      0.0000 BACKBONE | DICT
   3099  C__       49.7900   30.6320   10.4410 C.2       132 LEU132      0.0000 BACKBONE | DICT | DIRECT
   3100  HC_       50.3300   31.0300   11.1830 H         132 LEU132      0.0000 BACKBONE | DICT | ESSENTIAL | DIRECT
   3101  O__       50.3670   30.0800    9.5030 O.2       132 LEU132      0.0000 BACKBONE | DICT | DIRECT
   3102  CB_       47.7900   32.0720    9.9430 C.3       132 LEU132      0.0000 DICT
   3103 1HB_       48.0950   32.7900   10.5690 H         132 LEU132      0.0000 DICT
   3104 2HB_       48.2090   32.2120    9.0460 H         132 LEU132      0.0000 DICT
   3105  CG_       46.2850   32.2180    9.7750 C.3       132 LEU132      0.0000 DICT
   3106  HG_       45.8310   32.0390   10.6470 H         132 LEU132      0.0000 DICT
   3107  CD1       45.9310   33.6370    9.3430 C.3       132 LEU132      0.0000 DICT
   3108 1HD1       44.9430   33.7420    9.2300 H         132 LEU132      0.0000 DICT
   3109 2HD1       46.3660   33.8660    8.4720 H         132 LEU132      0.0000 DICT
   3110 3HD1       46.2350   34.3050   10.0230 H         132 LEU132      0.0000 DICT
   3111  CD2       45.8160   31.2150    8.7280 C.3       132 LEU132      0.0000 DICT
   3112 1HD2       44.8280   31.2800    8.5870 H         132 LEU132      0.0000 DICT
   3113 2HD2       46.0260   30.2790    9.0090 H         132 LEU132      0.0000 DICT
   3114 3HD2       46.2630   31.3790    7.8480 H         132 LEU132      0.0000 DICT
   3115  N__       47.8040   30.5290   11.8600 N.am      133 LEU133      0.0000 BACKBONE | DICT | DIRECT
   3116 1H__       47.1520   29.7810   11.9880 H         133 LEU133      0.0000 BACKBONE | DICT | ESSENTIAL | DIRECT
   3117 2H__       48.5180   30.4720   12.5570 H         133 LEU133      0.0000 BACKBONE | DICT | ESSENTIAL | DIRECT
   3118 3H__       47.2590   31.2430   12.3000 H         133 LEU133      0.0000 BACKBONE | DICT | ESSENTIAL | DIRECT
   3119  CA_       48.2780   30.7190   10.4930 C.3       133 LEU133      0.0000 BACKBONE | DICT | DIRECT
   3120  HA_       47.8930   29.9670    9.9580 H         133 LEU133      0.0000 BACKBONE | DICT
   3121  C__       49.7900   30.6320   10.4410 C.2       133 LEU133      0.0000 BACKBONE | DICT | DIRECT
   3122  HC_       50.3300   31.0300   11.1830 H         133 LEU133      0.0000 BACKBONE | DICT | ESSENTIAL | DIRECT
   3123  O__       50.3670   30.0800    9.5030 O.2       133 LEU133      0.0000 BACKBONE | DICT | DIRECT
   3124  CB_       47.7900   32.0720    9.9430 C.3       133 LEU133      0.0000 DICT
   3125 1HB_       46.7930   32.0950   10.0150 H         133 LEU133      0.0000 DICT
   3126 2HB_       48.1830   32.7970   10.5090 H         133 LEU133      0.0000 DICT
   3127  CG_       48.1530   32.3720    8.4960 C.3       133 LEU133      0.0000 DICT
   3128  HG_       49.1400   32.2760    8.3710 H         133 LEU133      0.0000 DICT
   3129  CD1       47.4610   31.3900    7.5570 C.3       133 LEU133      0.0000 DICT
   3130 1HD1       47.6950   31.5810    6.6030 H         133 LEU133      0.0000 DICT
   3131 2HD1       46.4670   31.4470    7.6470 H         133 LEU133      0.0000 DICT
   3132 3HD1       47.7350   30.4490    7.7580 H         133 LEU133      0.0000 DICT
   3133  CD2       47.7240   33.7990    8.1770 C.3       133 LEU133      0.0000 DICT
   3134 1HD2       47.9450   34.0370    7.2310 H         133 LEU133      0.0000 DICT
   3135 2HD2       48.1860   34.4550    8.7750 H         133 LEU133      0.0000 DICT
   3136 3HD2       46.7380   33.9130    8.2990 H         133 LEU133      0.0000 DICT
   3137  N__       50.4270   31.1790   11.4630 N.am      135 ILE135      0.0000 BACKBONE | DICT | DIRECT
   3138 1H__       50.0410   31.7060   10.7060 H         135 ILE135      0.0000 BACKBONE | DICT | ESSENTIAL | DIRECT
   3139 2H__       49.9920   30.2790   11.5000 H         135 ILE135      0.0000 BACKBONE | DICT | ESSENTIAL | DIRECT
   3140 3H__       49.9010   31.6060   12.1980 H         135 ILE135      0.0000 BACKBONE | DICT | ESSENTIAL | DIRECT
   3141  CA_       51.8730   31.1700   11.5350 C.3       135 ILE135      0.0000 BACKBONE | DICT | DIRECT
   3142  HA_       52.1920   31.6600   10.7240 H         135 ILE135      0.0000 BACKBONE | DICT
   3143  C__       52.3960   29.7280   11.4960 C.2       135 ILE135      0.0000 BACKBONE | DICT | DIRECT
   3144  HC_       51.9560   29.0290   12.0590 H         135 ILE135      0.0000 BACKBONE | DICT | ESSENTIAL | DIRECT
   3145  O__       53.3490   29.4190   10.7820 O.2       135 ILE135      0.0000 BACKBONE | DICT | DIRECT
   3146  CB_       52.3370   31.8960   12.8150 C.3       135 ILE135      0.0000 DICT
   3147  HB_       51.8850   31.5020   13.6150 H         135 ILE135      0.0000 DICT
   3148  CG1       51.9630   33.3650   12.7560 C.3       135 ILE135      0.0000 DICT
   3149 1HG1       52.5250   33.8090   12.0590 H         135 ILE135      0.0000 DICT
   3150 2HG1       50.9980   33.4380   12.5020 H         135 ILE135      0.0000 DICT
   3151  CG2       53.8290   31.7250   12.9940 C.3       135 ILE135      0.0000 DICT
   3152 1HG2       54.1460   32.1900   13.8210 H         135 ILE135      0.0000 DICT
   3153 2HG2       54.3290   32.1040   12.2160 H         135 ILE135      0.0000 DICT
   3154 3HG2       54.0710   30.7580   13.0740 H         135 ILE135      0.0000 DICT
   3155  CD1       52.1680   34.0870   14.0670 C.3       135 ILE135      0.0000 DICT
   3156 1HD1       51.9110   35.0500   13.9890 H         135 ILE135      0.0000 DICT
   3157 2HD1       53.1260   34.0460   14.3520 H         135 ILE135      0.0000 DICT
   3158 3HD1       51.6130   33.6780   14.7920 H         135 ILE135      0.0000 DICT
   3159  N__       50.4270   31.1790   11.4630 N.am      136 ILE136      0.0000 BACKBONE | DICT | DIRECT
   3160 1H__       50.0410   31.7060   10.7060 H         136 ILE136      0.0000 BACKBONE | DICT | ESSENTIAL | DIRECT
   3161 2H__       49.9920   30.2790   11.5000 H         136 ILE136      0.0000 BACKBONE | DICT | ESSENTIAL | DIRECT
   3162 3H__       49.9010   31.6060   12.1980 H         136 ILE136      0.0000 BACKBONE | DICT | ESSENTIAL | DIRECT
   3163  CA_       51.8730   31.1700   11.5350 C.3       136 ILE136      0.0000 BACKBONE | DICT | DIRECT
   3164  HA_       52.1920   31.6600   10.7240 H         136 ILE136      0.0000 BACKBONE | DICT
   3165  C__       52.3960   29.7280   11.4960 C.2       136 ILE136      0.0000 BACKBONE | DICT | DIRECT
   3166  HC_       51.9560   29.0290   12.0590 H         136 ILE136      0.0000 BACKBONE | DICT | ESSENTIAL | DIRECT
   3167  O__       53.3490   29.4190   10.7820 O.2       136 ILE136      0.0000 BACKBONE | DICT | DIRECT
   3168  CB_       52.3370   31.8960   12.8150 C.3       136 ILE136      0.0000 DICT
   3169  HB_       51.9890   31.4220   13.6240 H         136 ILE136      0.0000 DICT
   3170  CG1       51.7940   33.3120   12.8460 C.3       136 ILE136      0.0000 DICT
   3171 1HG1       50.7950   33.2710   12.8390 H         136 ILE136      0.0000 DICT
   3172 2HG1       52.1040   33.7530   13.6890 H         136 ILE136      0.0000 DICT
   3173  CG2       53.8470   31.8940   12.8920 C.3       136 ILE136      0.0000 DICT
   3174 1HG2       54.1650   32.3610   13.7170 H         136 ILE136      0.0000 DICT
   3175 2HG2       54.2470   32.3580   12.1020 H         136 ILE136      0.0000 DICT
   3176 3HG2       54.2030   30.9590   12.9120 H         136 ILE136      0.0000 DICT
   3177  CD1       52.2460   34.1510   11.6740 C.3       136 ILE136      0.0000 DICT
   3178 1HD1       51.8700   35.0760   11.7290 H         136 ILE136      0.0000 DICT
   3179 2HD1       51.9480   33.7480   10.8090 H         136 ILE136      0.0000 DICT
   3180 3HD1       53.2430   34.2260   11.6500 H         136 ILE136      0.0000 DICT
   3181  N__       51.7650   28.8460   12.2620 N.am      138 LEU138      0.0000 BACKBONE | DICT | DIRECT
   3182 1H__       52.4480   29.4890   12.6070 H         138 LEU138      0.0000 BACKBONE | DICT | ESSENTIAL | DIRECT
   3183 2H__       51.4070   29.1760   11.3880 H         138 LEU138      0.0000 BACKBONE | DICT | ESSENTIAL | DIRECT
   3184 3H__       51.0040   29.1510   12.8340 H         138 LEU138      0.0000 BACKBONE | DICT | ESSENTIAL | DIRECT
   3185  CA_       52.1590   27.4440   12.2860 C.3       138 LEU138      0.0000 BACKBONE | DICT | DIRECT
   3186  HA_       53.1330   27.4450   12.5140 H         138 LEU138      0.0000 BACKBONE | DICT
   3187  C__       51.9330   26.7990   10.9180 C.2       138 LEU138      0.0000 BACKBONE | DICT | DIRECT
   3188  HC_       51.1060   27.0210   10.4010 H         138 LEU138      0.0000 BACKBONE | DICT | ESSENTIAL | DIRECT
   3189  O__       52.7480   26.0130   10.4430 O.2       138 LEU138      0.0000 BACKBONE | DICT | DIRECT
   3190  CB_       51.3520   26.6850   13.3440 C.3       138 LEU138      0.0000 DICT
   3191 1HB_       50.3810   26.8190   13.1440 H         138 LEU138      0.0000 DICT
   3192 2HB_       51.5780   25.7140   13.2650 H         138 LEU138      0.0000 DICT
   3193  CG_       51.5890   27.1000   14.7930 C.3       138 LEU138      0.0000 DICT
   3194  HG_       51.4150   28.0790   14.9010 H         138 LEU138      0.0000 DICT
   3195  CD1       50.6320   26.3490   15.7170 C.3       138 LEU138      0.0000 DICT
   3196 1HD1       50.7760   26.6110   16.6710 H         138 LEU138      0.0000 DICT
   3197 2HD1       50.7680   25.3610   15.6460 H         138 LEU138      0.0000 DICT
   3198 3HD1       49.6800   26.5470   15.4840 H         138 LEU138      0.0000 DICT
   3199  CD2       53.0430   26.7900   15.1570 C.3       138 LEU138      0.0000 DICT
   3200 1HD2       53.2390   27.0480   16.1030 H         138 LEU138      0.0000 DICT
   3201 2HD2       53.6750   27.2890   14.5640 H         138 LEU138      0.0000 DICT
   3202 3HD2       53.2360   25.8130   15.0590 H         138 LEU138      0.0000 DICT
   3203  N__       51.7650   28.8460   12.2620 N.am      139 LEU139      0.0000 BACKBONE | DICT | DIRECT
   3204 1H__       52.4480   29.4890   12.6070 H         139 LEU139      0.0000 BACKBONE | DICT | ESSENTIAL | DIRECT
   3205 2H__       51.4070   29.1760   11.3880 H         139 LEU139      0.0000 BACKBONE | DICT | ESSENTIAL | DIRECT
   3206 3H__       51.0040   29.1510   12.8340 H         139 LEU139      0.0000 BACKBONE | DICT | ESSENTIAL | DIRECT
   3207  CA_       52.1590   27.4440   12.2860 C.3       139 LEU139      0.0000 BACKBONE | DICT | DIRECT
   3208  HA_       53.1330   27.4450   12.5140 H         139 LEU139      0.0000 BACKBONE | DICT
   3209  C__       51.9330   26.7990   10.9180 C.2       139 LEU139      0.0000 BACKBONE | DICT | DIRECT
   3210  HC_       51.1060   27.0210   10.4010 H         139 LEU139      0.0000 BACKBONE | DICT | ESSENTIAL | DIRECT
   3211  O__       52.7480   26.0130   10.4430 O.2       139 LEU139      0.0000 BACKBONE | DICT | DIRECT
   3212  CB_       51.3520   26.6850   13.3440 C.3       139 LEU139      0.0000 DICT
   3213 1HB_       51.4870   27.1450   14.2220 H         139 LEU139      0.0000 DICT
   3214 2HB_       50.3870   26.7330   13.0870 H         139 LEU139      0.0000 DICT
   3215  CG_       51.7090   25.2130   13.5320 C.3       139 LEU139      0.0000 DICT
   3216  HG_       51.6680   24.7370   12.6540 H         139 LEU139      0.0000 DICT
   3217  CD1       53.1320   25.0840   14.0700 C.3       139 LEU139      0.0000 DICT
   3218 1HD1       53.3810   24.1240   14.1980 H         139 LEU139      0.0000 DICT
   3219 2HD1       53.2250   25.5460   14.9520 H         139 LEU139      0.0000 DICT
   3220 3HD1       53.7920   25.4900   13.4380 H         139 LEU139      0.0000 DICT
   3221  CD2       50.7070   24.5900   14.5060 C.3       139 LEU139      0.0000 DICT
   3222 1HD2       50.9070   23.6220   14.6560 H         139 LEU139      0.0000 DICT
   3223 2HD2       49.7740   24.6590   14.1530 H         139 LEU139      0.0000 DICT
   3224 3HD2       50.7350   25.0510   15.3930 H         139 LEU139      0.0000 DICT
   3225  N__       52.0340   28.2370    8.0930 N.am      142 VAL142      0.0000 BACKBONE | DICT | DIRECT
   3226 1H__       51.1600   27.9930    7.6720 H         142 VAL142      0.0000 BACKBONE | DICT | ESSENTIAL | DIRECT
   3227 2H__       52.3330   27.4960    8.6940 H         142 VAL142      0.0000 BACKBONE | DICT | ESSENTIAL | DIRECT
   3228 3H__       51.6670   28.8340    8.8060 H         142 VAL142      0.0000 BACKBONE | DICT | ESSENTIAL | DIRECT
   3229  CA_       53.0410   28.7370    7.1800 C.3       142 VAL142      0.0000 BACKBONE | DICT | DIRECT
   3230  HA_       52.7200   28.4760    6.2700 H         142 VAL142      0.0000 BACKBONE | DICT
   3231  C__       54.3790   28.0700    7.4610 C.2       142 VAL142      0.0000 BACKBONE | DICT | DIRECT
   3232  HC_       54.7160   28.0220    8.4010 H         142 VAL142      0.0000 BACKBONE | DICT | ESSENTIAL | DIRECT
   3233  O__       55.0560   27.5860    6.5480 O.2       142 VAL142      0.0000 BACKBONE | DICT | DIRECT
   3234  CB_       53.1720   30.2810    7.2980 C.3       142 VAL142      0.0000 DICT
   3235  HB_       53.4080   30.4980    8.2460 H         142 VAL142      0.0000 DICT
   3236  CG1       54.3010   30.8550    6.4500 C.3       142 VAL142      0.0000 DICT
   3237 1HG1       54.3550   31.8490    6.5510 H         142 VAL142      0.0000 DICT
   3238 2HG1       54.1600   30.6520    5.4810 H         142 VAL142      0.0000 DICT
   3239 3HG1       55.1830   30.4700    6.7200 H         142 VAL142      0.0000 DICT
   3240  CG2       51.8530   30.9530    6.9690 C.3       142 VAL142      0.0000 DICT
   3241 1HG2       51.9290   31.9470    7.0430 H         142 VAL142      0.0000 DICT
   3242 2HG2       51.1320   30.6530    7.5940 H         142 VAL142      0.0000 DICT
   3243 3HG2       51.5620   30.7350    6.0370 H         142 VAL142      0.0000 DICT
   3244  N__       52.0340   28.2370    8.0930 N.am      143 VAL143      0.0000 BACKBONE | DICT | DIRECT
   3245 1H__       51.1600   27.9930    7.6720 H         143 VAL143      0.0000 BACKBONE | DICT | ESSENTIAL | DIRECT
   3246 2H__       52.3330   27.4960    8.6940 H         143 VAL143      0.0000 BACKBONE | DICT | ESSENTIAL | DIRECT
   3247 3H__       51.6670   28.8340    8.8060 H         143 VAL143      0.0000 BACKBONE | DICT | ESSENTIAL | DIRECT
   3248  CA_       53.0410   28.7370    7.1800 C.3       143 VAL143      0.0000 BACKBONE | DICT | DIRECT
   3249  HA_       52.7200   28.4760    6.2700 H         143 VAL143      0.0000 BACKBONE | DICT
   3250  C__       54.3790   28.0700    7.4610 C.2       143 VAL143      0.0000 BACKBONE | DICT | DIRECT
   3251  HC_       54.7160   28.0220    8.4010 H         143 VAL143      0.0000 BACKBONE | DICT | ESSENTIAL | DIRECT
   3252  O__       55.0560   27.5860    6.5480 O.2       143 VAL143      0.0000 BACKBONE | DICT | DIRECT
   3253  CB_       53.1720   30.2810    7.2980 C.3       143 VAL143      0.0000 DICT
   3254  HB_       53.8350   30.5870    6.6150 H         143 VAL143      0.0000 DICT
   3255  CG1       51.8790   31.0200    6.9780 C.3       143 VAL143      0.0000 DICT
   3256 1HG1       52.0000   32.0090    7.0650 H         143 VAL143      0.0000 DICT
   3257 2HG1       51.1450   30.7450    7.6000 H         143 VAL143      0.0000 DICT
   3258 3HG1       51.5780   30.8280    6.0440 H         143 VAL143      0.0000 DICT
   3259  CG2       53.6900   30.6660    8.6710 C.3       143 VAL143      0.0000 DICT
   3260 1HG2       53.7770   31.6590    8.7560 H         143 VAL143      0.0000 DICT
   3261 2HG2       54.5890   30.2630    8.8420 H         143 VAL143      0.0000 DICT
   3262 3HG2       53.0700   30.3500    9.3900 H         143 VAL143      0.0000 DICT
   3263  N__       54.7570   28.0250    8.7300 N.am      145 LEU145      0.0000 BACKBONE | DICT | DIRECT
   3264 1H__       54.8210   28.8480    8.1660 H         145 LEU145      0.0000 BACKBONE | DICT | ESSENTIAL | DIRECT
   3265 2H__       54.0810   27.4030    8.3360 H         145 LEU145      0.0000 BACKBONE | DICT | ESSENTIAL | DIRECT
   3266 3H__       54.1700   28.4090    9.4420 H         145 LEU145      0.0000 BACKBONE | DICT | ESSENTIAL | DIRECT
   3267  CA_       56.0240   27.4170    9.0820 C.3       145 LEU145      0.0000 BACKBONE | DICT | DIRECT
   3268  HA_       56.6670   27.8090    8.4240 H         145 LEU145      0.0000 BACKBONE | DICT
   3269  C__       56.0560   25.9090    8.8700 C.2       145 LEU145      0.0000 BACKBONE | DICT | DIRECT
   3270  HC_       55.2020   25.3900    8.8360 H         145 LEU145      0.0000 BACKBONE | DICT | ESSENTIAL | DIRECT
   3271  O__       57.1270   25.3350    8.7410 O.2       145 LEU145      0.0000 BACKBONE | DICT | DIRECT
   3272  CB_       56.3990   27.7930   10.5260 C.3       145 LEU145      0.0000 DICT
   3273 1HB_       55.6450   27.5150   11.1210 H         145 LEU145      0.0000 DICT
   3274 2HB_       57.2230   27.2830   10.7720 H         145 LEU145      0.0000 DICT
   3275  CG_       56.6740   29.2640   10.7970 C.3       145 LEU145      0.0000 DICT
   3276  HG_       55.8840   29.8100   10.5200 H         145 LEU145      0.0000 DICT
   3277  CD1       56.9090   29.4990   12.2850 C.3       145 LEU145      0.0000 DICT
   3278 1HD1       57.0910   30.4640   12.4710 H         145 LEU145      0.0000 DICT
   3279 2HD1       57.6920   28.9700   12.6120 H         145 LEU145      0.0000 DICT
   3280 3HD1       56.1100   29.2280   12.8210 H         145 LEU145      0.0000 DICT
   3281  CD2       57.9020   29.6810    9.9960 C.3       145 LEU145      0.0000 DICT
   3282 1HD2       58.1180   30.6460   10.1470 H         145 LEU145      0.0000 DICT
   3283 2HD2       57.7520   29.5500    9.0160 H         145 LEU145      0.0000 DICT
   3284 3HD2       58.7020   29.1430   10.2600 H         145 LEU145      0.0000 DICT
   3285  N__       54.7570   28.0250    8.7300 N.am      146 LEU146      0.0000 BACKBONE | DICT | DIRECT
   3286 1H__       54.8210   28.8480    8.1660 H         146 LEU146      0.0000 BACKBONE | DICT | ESSENTIAL | DIRECT
   3287 2H__       54.0810   27.4030    8.3360 H         146 LEU146      0.0000 BACKBONE | DICT | ESSENTIAL | DIRECT
   3288 3H__       54.1700   28.4090    9.4420 H         146 LEU146      0.0000 BACKBONE | DICT | ESSENTIAL | DIRECT
   3289  CA_       56.0240   27.4170    9.0820 C.3       146 LEU146      0.0000 BACKBONE | DICT | DIRECT
   3290  HA_       56.6670   27.8090    8.4240 H         146 LEU146      0.0000 BACKBONE | DICT
   3291  C__       56.0560   25.9090    8.8700 C.2       146 LEU146      0.0000 BACKBONE | DICT | DIRECT
   3292  HC_       55.2020   25.3900    8.8360 H         146 LEU146      0.0000 BACKBONE | DICT | ESSENTIAL | DIRECT
   3293  O__       57.1270   25.3350    8.7410 O.2       146 LEU146      0.0000 BACKBONE | DICT | DIRECT
   3294  CB_       56.3990   27.7930   10.5260 C.3       146 LEU146      0.0000 DICT
   3295 1HB_       56.4070   28.7900   10.5910 H         146 LEU146      0.0000 DICT
   3296 2HB_       55.6940   27.4250   11.1320 H         146 LEU146      0.0000 DICT
   3297  CG_       57.7430   27.2910   11.0330 C.3       146 LEU146      0.0000 DICT
   3298  HG_       57.8010   26.3010   10.9060 H         146 LEU146      0.0000 DICT
   3299  CD1       58.8830   27.9330   10.2500 C.3       146 LEU146      0.0000 DICT
   3300 1HD1       59.7700   27.6080   10.5780 H         146 LEU146      0.0000 DICT
   3301 2HD1       58.8660   28.9280   10.3440 H         146 LEU146      0.0000 DICT
   3302 3HD1       58.8160   27.7150    9.2760 H         146 LEU146      0.0000 DICT
   3303  CD2       57.8590   27.6350   12.5130 C.3       146 LEU146      0.0000 DICT
   3304 1HD2       58.7320   27.3210   12.8860 H         146 LEU146      0.0000 DICT
   3305 2HD2       57.1270   27.2030   13.0400 H         146 LEU146      0.0000 DICT
   3306 3HD2       57.8010   28.6220   12.6580 H         146 LEU146      0.0000 DICT
   3307  N__       54.8970   25.2620    8.8290 N.am      148 LEU148      0.0000 BACKBONE | DICT | DIRECT
   3308 1H__       55.3450   25.5370    9.6800 H         148 LEU148      0.0000 BACKBONE | DICT | ESSENTIAL | DIRECT
   3309 2H__       55.2450   25.8180    8.0740 H         148 LEU148      0.0000 BACKBONE | DICT | ESSENTIAL | DIRECT
   3310 3H__       54.0450   25.7660    8.9710 H         148 LEU148      0.0000 BACKBONE | DICT | ESSENTIAL | DIRECT
   3311  CA_       54.8500   23.8190    8.5790 C.3       148 LEU148      0.0000 BACKBONE | DICT | DIRECT
   3312  HA_       55.7040   23.4450    8.9410 H         148 LEU148      0.0000 BACKBONE | DICT
   3313  C__       54.7120   23.5920    7.0830 C.2       148 LEU148      0.0000 BACKBONE | DICT | DIRECT
   3314  HC_       54.0160   24.0930    6.5680 H         148 LEU148      0.0000 BACKBONE | DICT | ESSENTIAL | DIRECT
   3315  O__       55.4480   22.7980    6.4990 O.2       148 LEU148      0.0000 BACKBONE | DICT | DIRECT
   3316  CB_       53.6570   23.1660    9.2810 C.3       148 LEU148      0.0000 DICT
   3317 1HB_       52.8290   23.6360    8.9740 H         148 LEU148      0.0000 DICT
   3318 2HB_       53.6220   22.2090    8.9950 H         148 LEU148      0.0000 DICT
   3319  CG_       53.6690   23.1940   10.8120 C.3       148 LEU148      0.0000 DICT
   3320  HG_       53.7430   24.1380   11.1350 H         148 LEU148      0.0000 DICT
   3321  CD1       52.3660   22.6200   11.3430 C.3       148 LEU148      0.0000 DICT
   3322 1HD1       52.3520   22.6290   12.3420 H         148 LEU148      0.0000 DICT
   3323 2HD1       52.2420   21.6750   11.0420 H         148 LEU148      0.0000 DICT
   3324 3HD1       51.5830   23.1510   11.0190 H         148 LEU148      0.0000 DICT
   3325  CD2       54.8760   22.4170   11.3390 C.3       148 LEU148      0.0000 DICT
   3326 1HD2       54.8990   22.4260   12.3390 H         148 LEU148      0.0000 DICT
   3327 2HD2       55.7320   22.8160   11.0090 H         148 LEU148      0.0000 DICT
   3328 3HD2       54.8470   21.4630   11.0410 H         148 LEU148      0.0000 DICT
   3329  N__       54.8970   25.2620    8.8290 N.am      149 LEU149      0.0000 BACKBONE | DICT | DIRECT
   3330 1H__       55.3450   25.5370    9.6800 H         149 LEU149      0.0000 BACKBONE | DICT | ESSENTIAL | DIRECT
   3331 2H__       55.2450   25.8180    8.0740 H         149 LEU149      0.0000 BACKBONE | DICT | ESSENTIAL | DIRECT
   3332 3H__       54.0450   25.7660    8.9710 H         149 LEU149      0.0000 BACKBONE | DICT | ESSENTIAL | DIRECT
   3333  CA_       54.8500   23.8190    8.5790 C.3       149 LEU149      0.0000 BACKBONE | DICT | DIRECT
   3334  HA_       55.7040   23.4450    8.9410 H         149 LEU149      0.0000 BACKBONE | DICT
   3335  C__       54.7120   23.5920    7.0830 C.2       149 LEU149      0.0000 BACKBONE | DICT | DIRECT
   3336  HC_       54.0160   24.0930    6.5680 H         149 LEU149      0.0000 BACKBONE | DICT | ESSENTIAL | DIRECT
   3337  O__       55.4480   22.7980    6.4990 O.2       149 LEU149      0.0000 BACKBONE | DICT | DIRECT
   3338  CB_       53.6570   23.1660    9.2810 C.3       149 LEU149      0.0000 DICT
   3339 1HB_       53.7200   23.3850   10.2550 H         149 LEU149      0.0000 DICT
   3340 2HB_       52.8240   23.5680    8.9020 H         149 LEU149      0.0000 DICT
   3341  CG_       53.5410   21.6450    9.1520 C.3       149 LEU149      0.0000 DICT
   3342  HG_       53.5680   21.3810    8.1880 H         149 LEU149      0.0000 DICT
   3343  CD1       54.7170   20.9830    9.8490 C.3       149 LEU149      0.0000 DICT
   3344 1HD1       54.6620   19.9870    9.7780 H         149 LEU149      0.0000 DICT
   3345 2HD1       54.7390   21.2200   10.8200 H         149 LEU149      0.0000 DICT
   3346 3HD1       55.5840   21.2720    9.4430 H         149 LEU149      0.0000 DICT
   3347  CD2       52.2080   21.1710    9.7360 C.3       149 LEU149      0.0000 DICT
   3348 1HD2       52.1160   20.1780    9.6600 H         149 LEU149      0.0000 DICT
   3349 2HD2       51.4380   21.5890    9.2550 H         149 LEU149      0.0000 DICT
   3350 3HD2       52.1350   21.4130   10.7040 H         149 LEU149      0.0000 DICT
   3351  N__       55.3650   25.6320    4.4350 N.am      152 GLU152      0.0000 BACKBONE | DICT | DIRECT
   3352 1H__       54.4670   25.6850    3.9990 H         152 GLU152      0.0000 BACKBONE | DICT | ESSENTIAL | DIRECT
   3353 2H__       55.4630   24.7480    4.8910 H         152 GLU152      0.0000 BACKBONE | DICT | ESSENTIAL | DIRECT
   3354 3H__       55.1380   26.1660    5.2490 H         152 GLU152      0.0000 BACKBONE | DICT | ESSENTIAL | DIRECT
   3355  CA_       56.4900   26.0310    3.5980 C.3       152 GLU152      0.0000 BACKBONE | DICT | DIRECT
   3356  HA_       56.0900   26.2460    2.7070 H         152 GLU152      0.0000 BACKBONE | DICT
   3357  C__       57.5090   24.8850    3.4490 C.2       152 GLU152      0.0000 BACKBONE | DICT | DIRECT
   3358  HC_       57.9630   24.5160    4.2600 H         152 GLU152      0.0000 BACKBONE | DICT | ESSENTIAL | DIRECT
   3359  O__       57.7700   24.4180    2.3330 O.2       152 GLU152      0.0000 BACKBONE | DICT | DIRECT
   3360  CB_       57.1650   27.2700    4.1790 C.3       152 GLU152      0.0000 DICT
   3361 1HB_       57.4000   27.0590    5.1280 H         152 GLU152      0.0000 DICT
   3362 2HB_       58.0030   27.4210    3.6540 H         152 GLU152      0.0000 DICT
   3363  CG_       56.4060   28.5870    4.1920 C.3       152 GLU152      0.0000 DICT
   3364 1HG_       56.1710   28.8180    3.2470 H         152 GLU152      0.0000 DICT
   3365 2HG_       55.5680   28.4560    4.7210 H         152 GLU152      0.0000 DICT
   3366  CD_       57.1250   29.7650    4.7750 C.2       152 GLU152      0.0000 DICT
   3367  OE1       58.1820   29.6850    5.3840 O.co2     152 GLU152      0.0000 DICT
   3368  OE2       56.5150   30.8360    4.5820 O.co2     152 GLU152      0.0000 DICT
   3369  N__       55.3650   25.6320    4.4350 N.am      153 GLU153      0.0000 BACKBONE | DICT | DIRECT
   3370 1H__       54.4670   25.6850    3.9990 H         153 GLU153      0.0000 BACKBONE | DICT | ESSENTIAL | DIRECT
   3371 2H__       55.4630   24.7480    4.8910 H         153 GLU153      0.0000 BACKBONE | DICT | ESSENTIAL | DIRECT
   3372 3H__       55.1380   26.1660    5.2490 H         153 GLU153      0.0000 BACKBONE | DICT | ESSENTIAL | DIRECT
   3373  CA_       56.4900   26.0310    3.5980 C.3       153 GLU153      0.0000 BACKBONE | DICT | DIRECT
   3374  HA_       56.0900   26.2460    2.7070 H         153 GLU153      0.0000 BACKBONE | DICT
   3375  C__       57.5090   24.8850    3.4490 C.2       153 GLU153      0.0000 BACKBONE | DICT | DIRECT
   3376  HC_       57.9630   24.5160    4.2600 H         153 GLU153      0.0000 BACKBONE | DICT | ESSENTIAL | DIRECT
   3377  O__       57.7700   24.4180    2.3330 O.2       153 GLU153      0.0000 BACKBONE | DICT | DIRECT
   3378  CB_       57.1650   27.2700    4.1790 C.3       153 GLU153      0.0000 DICT
   3379 1HB_       56.4610   27.9730    4.2710 H         153 GLU153      0.0000 DICT
   3380 2HB_       57.5080   27.0200    5.0850 H         153 GLU153      0.0000 DICT
   3381  CG_       58.3250   27.9000    3.4240 C.3       153 GLU153      0.0000 DICT
   3382 1HG_       59.0450   27.2120    3.3310 H         153 GLU153      0.0000 DICT
   3383 2HG_       57.9980   28.1650    2.5170 H         153 GLU153      0.0000 DICT
   3384  CD_       58.9440   29.1140    4.0480 C.2       153 GLU153      0.0000 DICT
   3385  OE1       58.5710   29.6040    5.1040 O.co2     153 GLU153      0.0000 DICT
   3386  OE2       59.8780   29.5760    3.3600 O.co2     153 GLU153      0.0000 DICT
   3387  N__       55.3650   25.6320    4.4350 N.am      154 GLU154      0.0000 BACKBONE | DICT | DIRECT
   3388 1H__       54.4670   25.6850    3.9990 H         154 GLU154      0.0000 BACKBONE | DICT | ESSENTIAL | DIRECT
   3389 2H__       55.4630   24.7480    4.8910 H         154 GLU154      0.0000 BACKBONE | DICT | ESSENTIAL | DIRECT
   3390 3H__       55.1380   26.1660    5.2490 H         154 GLU154      0.0000 BACKBONE | DICT | ESSENTIAL | DIRECT
   3391  CA_       56.4900   26.0310    3.5980 C.3       154 GLU154      0.0000 BACKBONE | DICT | DIRECT
   3392  HA_       56.0900   26.2460    2.7070 H         154 GLU154      0.0000 BACKBONE | DICT
   3393  C__       57.5090   24.8850    3.4490 C.2       154 GLU154      0.0000 BACKBONE | DICT | DIRECT
   3394  HC_       57.9630   24.5160    4.2600 H         154 GLU154      0.0000 BACKBONE | DICT | ESSENTIAL | DIRECT
   3395  O__       57.7700   24.4180    2.3330 O.2       154 GLU154      0.0000 BACKBONE | DICT | DIRECT
   3396  CB_       57.1650   27.2700    4.1790 C.3       154 GLU154      0.0000 DICT
   3397 1HB_       57.4290   27.0480    5.1180 H         154 GLU154      0.0000 DICT
   3398 2HB_       57.9860   27.4410    3.6330 H         154 GLU154      0.0000 DICT
   3399  CG_       56.3890   28.5760    4.2340 C.3       154 GLU154      0.0000 DICT
   3400 1HG_       55.5410   28.4120    4.7370 H         154 GLU154      0.0000 DICT
   3401 2HG_       56.9450   29.2460    4.7250 H         154 GLU154      0.0000 DICT
   3402  CD_       56.0160   29.1840    2.9160 C.2       154 GLU154      0.0000 DICT
   3403  OE1       56.7540   29.2060    1.9410 O.co2     154 GLU154      0.0000 DICT
   3404  OE2       54.8700   29.6800    2.9300 O.co2     154 GLU154      0.0000 DICT
   3405  N__       55.3650   25.6320    4.4350 N.am      155 GLU155      0.0000 BACKBONE | DICT | DIRECT
   3406 1H__       54.4670   25.6850    3.9990 H         155 GLU155      0.0000 BACKBONE | DICT | ESSENTIAL | DIRECT
   3407 2H__       55.4630   24.7480    4.8910 H         155 GLU155      0.0000 BACKBONE | DICT | ESSENTIAL | DIRECT
   3408 3H__       55.1380   26.1660    5.2490 H         155 GLU155      0.0000 BACKBONE | DICT | ESSENTIAL | DIRECT
   3409  CA_       56.4900   26.0310    3.5980 C.3       155 GLU155      0.0000 BACKBONE | DICT | DIRECT
   3410  HA_       56.0900   26.2460    2.7070 H         155 GLU155      0.0000 BACKBONE | DICT
   3411  C__       57.5090   24.8850    3.4490 C.2       155 GLU155      0.0000 BACKBONE | DICT | DIRECT
   3412  HC_       57.9630   24.5160    4.2600 H         155 GLU155      0.0000 BACKBONE | DICT | ESSENTIAL | DIRECT
   3413  O__       57.7700   24.4180    2.3330 O.2       155 GLU155      0.0000 BACKBONE | DICT | DIRECT
   3414  CB_       57.1650   27.2700    4.1790 C.3       155 GLU155      0.0000 DICT
   3415 1HB_       56.4610   27.9730    4.2710 H         155 GLU155      0.0000 DICT
   3416 2HB_       57.5080   27.0200    5.0850 H         155 GLU155      0.0000 DICT
   3417  CG_       58.3250   27.9000    3.4240 C.3       155 GLU155      0.0000 DICT
   3418 1HG_       58.7020   28.6330    3.9910 H         155 GLU155      0.0000 DICT
   3419 2HG_       59.0220   27.1970    3.2830 H         155 GLU155      0.0000 DICT
   3420  CD_       58.0060   28.4900    2.0840 C.2       155 GLU155      0.0000 DICT
   3421  OE1       56.8700   28.6460    1.6610 O.co2     155 GLU155      0.0000 DICT
   3422  OE2       59.0330   28.7920    1.4420 O.co2     155 GLU155      0.0000 DICT
   3423  N__       58.0880   24.4060    4.5710 N.am      157 TYR157      0.0000 BACKBONE | DICT | DIRECT
   3424 1H__       58.3570   25.2710    4.1460 H         157 TYR157      0.0000 BACKBONE | DICT | ESSENTIAL | DIRECT
   3425 2H__       57.1520   24.1780    4.3010 H         157 TYR157      0.0000 BACKBONE | DICT | ESSENTIAL | DIRECT
   3426 3H__       57.8590   24.7860    5.4670 H         157 TYR157      0.0000 BACKBONE | DICT | ESSENTIAL | DIRECT
   3427  CA_       59.0560   23.3210    4.4440 C.3       157 TYR157      0.0000 BACKBONE | DICT | DIRECT
   3428  HA_       59.6160   23.5990    3.6640 H         157 TYR157      0.0000 BACKBONE | DICT
   3429  C__       58.5630   21.9430    3.9740 C.2       157 TYR157      0.0000 BACKBONE | DICT | DIRECT
   3430  HC_       57.6850   21.5800    4.2860 H         157 TYR157      0.0000 BACKBONE | DICT | ESSENTIAL | DIRECT
   3431  O__       59.2720   21.2990    3.2060 O.2       157 TYR157      0.0000 BACKBONE | DICT | DIRECT
   3432  CB_       59.7540   23.2360    5.8500 C.3       157 TYR157      0.0000 DICT
   3433 1HB_       60.1450   24.1300    6.0660 H         157 TYR157      0.0000 DICT
   3434 2HB_       59.0640   22.9990    6.5340 H         157 TYR157      0.0000 DICT
   3435  CG_       60.8730   22.2210    5.9840 C.ar      157 TYR157      0.0000 DICT
   3436  CD1       62.1630   22.4950    5.5120 C.ar      157 TYR157      0.0000 DICT
   3437  HD1       62.3580   23.3870    5.1060 H         157 TYR157      0.0000 DICT
   3438  CD2       60.6420   20.9750    6.5640 C.ar      157 TYR157      0.0000 DICT
   3439  HD2       59.7350   20.7650    6.9280 H         157 TYR157      0.0000 DICT
   3440  CE1       63.1790   21.5450    5.5990 C.ar      157 TYR157      0.0000 DICT
   3441  HE1       64.0960   21.7580    5.2620 H         157 TYR157      0.0000 DICT
   3442  CE2       61.6460   20.0170    6.6490 C.ar      157 TYR157      0.0000 DICT
   3443  HE2       61.4570   19.1270    7.0650 H         157 TYR157      0.0000 DICT
   3444  CZ_       62.9110   20.2990    6.1560 C.ar      157 TYR157      0.0000 DICT
   3445  OH_       63.8560   19.3150    6.2140 O.3       157 TYR157      0.0000 DICT
   3446  HH_       63.6580   18.7240    6.9400 H         157 TYR157      0.0000 DICT
   3447  N__       58.0880   24.4060    4.5710 N.am      158 TYR158      0.0000 BACKBONE | DICT | DIRECT
   3448 1H__       58.3570   25.2710    4.1460 H         158 TYR158      0.0000 BACKBONE | DICT | ESSENTIAL | DIRECT
   3449 2H__       57.1520   24.1780    4.3010 H         158 TYR158      0.0000 BACKBONE | DICT | ESSENTIAL | DIRECT
   3450 3H__       57.8590   24.7860    5.4670 H         158 TYR158      0.0000 BACKBONE | DICT | ESSENTIAL | DIRECT
   3451  CA_       59.0560   23.3210    4.4440 C.3       158 TYR158      0.0000 BACKBONE | DICT | DIRECT
   3452  HA_       59.6160   23.5990    3.6640 H         158 TYR158      0.0000 BACKBONE | DICT
   3453  C__       58.5630   21.9430    3.9740 C.2       158 TYR158      0.0000 BACKBONE | DICT | DIRECT
   3454  HC_       57.6850   21.5800    4.2860 H         158 TYR158      0.0000 BACKBONE | DICT | ESSENTIAL | DIRECT
   3455  O__       59.2720   21.2990    3.2060 O.2       158 TYR158      0.0000 BACKBONE | DICT | DIRECT
   3456  CB_       59.7540   23.2360    5.8500 C.3       158 TYR158      0.0000 DICT
   3457 1HB_       59.0490   23.1130    6.5480 H         158 TYR158      0.0000 DICT
   3458 2HB_       60.3680   22.4470    5.8530 H         158 TYR158      0.0000 DICT
   3459  CG_       60.5790   24.4380    6.2640 C.ar      158 TYR158      0.0000 DICT
   3460  CD1       61.9150   24.5760    5.8650 C.ar      158 TYR158      0.0000 DICT
   3461  HD1       62.3230   23.8830    5.2710 H         158 TYR158      0.0000 DICT
   3462  CD2       60.0360   25.4340    7.0750 C.ar      158 TYR158      0.0000 DICT
   3463  HD2       59.0780   25.3680    7.3550 H         158 TYR158      0.0000 DICT
   3464  CE1       62.6840   25.6610    6.2820 C.ar      158 TYR158      0.0000 DICT
   3465  HE1       63.6340   25.7470    5.9840 H         158 TYR158      0.0000 DICT
   3466  CE2       60.7960   26.5160    7.5030 C.ar      158 TYR158      0.0000 DICT
   3467  HE2       60.3870   27.2160    8.0880 H         158 TYR158      0.0000 DICT
   3468  CZ_       62.1230   26.6230    7.1160 C.ar      158 TYR158      0.0000 DICT
   3469  OH_       62.8490   27.6740    7.5970 O.3       158 TYR158      0.0000 DICT
   3470  HH_       62.2620   28.4050    7.7910 H         158 TYR158      0.0000 DICT
   3471  N__       58.0880   24.4060    4.5710 N.am      159 TYR159      0.0000 BACKBONE | DICT | DIRECT
   3472 1H__       58.3570   25.2710    4.1460 H         159 TYR159      0.0000 BACKBONE | DICT | ESSENTIAL | DIRECT
   3473 2H__       57.1520   24.1780    4.3010 H         159 TYR159      0.0000 BACKBONE | DICT | ESSENTIAL | DIRECT
   3474 3H__       57.8590   24.7860    5.4670 H         159 TYR159      0.0000 BACKBONE | DICT | ESSENTIAL | DIRECT
   3475  CA_       59.0560   23.3210    4.4440 C.3       159 TYR159      0.0000 BACKBONE | DICT | DIRECT
   3476  HA_       59.6160   23.5990    3.6640 H         159 TYR159      0.0000 BACKBONE | DICT
   3477  C__       58.5630   21.9430    3.9740 C.2       159 TYR159      0.0000 BACKBONE | DICT | DIRECT
   3478  HC_       57.6850   21.5800    4.2860 H         159 TYR159      0.0000 BACKBONE | DICT | ESSENTIAL | DIRECT
   3479  O__       59.2720   21.2990    3.2060 O.2       159 TYR159      0.0000 BACKBONE | DICT | DIRECT
   3480  CB_       59.7540   23.2360    5.8500 C.3       159 TYR159      0.0000 DICT
   3481 1HB_       59.0490   23.1130    6.5480 H         159 TYR159      0.0000 DICT
   3482 2HB_       60.3680   22.4470    5.8530 H         159 TYR159      0.0000 DICT
   3483  CG_       60.5800   24.4380    6.2640 C.ar      159 TYR159      0.0000 DICT
   3484  CD1       61.2240   25.2400    5.3140 C.ar      159 TYR159      0.0000 DICT
   3485  HD1       61.1140   25.0340    4.3420 H         159 TYR159      0.0000 DICT
   3486  CD2       60.7370   24.7680    7.6100 C.ar      159 TYR159      0.0000 DICT
   3487  HD2       60.2690   24.2230    8.3050 H         159 TYR159      0.0000 DICT
   3488  CE1       62.0170   26.3190    5.7000 C.ar      159 TYR159      0.0000 DICT
   3489  HE1       62.4660   26.8850    5.0080 H         159 TYR159      0.0000 DICT
   3490  CE2       61.5310   25.8380    8.0060 C.ar      159 TYR159      0.0000 DICT
   3491  HE2       61.6350   26.0530    8.9770 H         159 TYR159      0.0000 DICT
   3492  CZ_       62.1800   26.6060    7.0510 C.ar      159 TYR159      0.0000 DICT
   3493  OH_       62.9890   27.6170    7.4830 O.3       159 TYR159      0.0000 DICT
   3494  HH_       62.6880   27.9250    8.3380 H         159 TYR159      0.0000 DICT
   3495  N__       57.3850   21.4700    4.3910 N.am      161 LEU161      0.0000 BACKBONE | DICT | DIRECT
   3496 1H__       58.1970   21.4930    4.9740 H         161 LEU161      0.0000 BACKBONE | DICT | ESSENTIAL | DIRECT
   3497 2H__       57.4680   22.1650    3.6770 H         161 LEU161      0.0000 BACKBONE | DICT | ESSENTIAL | DIRECT
   3498 3H__       56.7990   22.0060    4.9980 H         161 LEU161      0.0000 BACKBONE | DICT | ESSENTIAL | DIRECT
   3499  CA_       56.9800   20.1380    3.9290 C.3       161 LEU161      0.0000 BACKBONE | DICT | DIRECT
   3500  HA_       57.8170   19.6130    4.0800 H         161 LEU161      0.0000 BACKBONE | DICT
   3501  C__       56.6350   20.0730    2.4480 C.2       161 LEU161      0.0000 BACKBONE | DICT | DIRECT
   3502  HC_       56.2290   20.8670    1.9960 H         161 LEU161      0.0000 BACKBONE | DICT | ESSENTIAL | DIRECT
   3503  O__       56.8540   19.0450    1.8040 O.2       161 LEU161      0.0000 BACKBONE | DICT | DIRECT
   3504  CB_       55.7920   19.5780    4.7440 C.3       161 LEU161      0.0000 DICT
   3505 1HB_       55.0430   20.2390    4.6990 H         161 LEU161      0.0000 DICT
   3506 2HB_       55.5030   18.7170    4.3260 H         161 LEU161      0.0000 DICT
   3507  CG_       56.0700   19.3020    6.2150 C.3       161 LEU161      0.0000 DICT
   3508  HG_       56.4060   20.1350    6.6550 H         161 LEU161      0.0000 DICT
   3509  CD1       54.7930   18.8740    6.9290 C.3       161 LEU161      0.0000 DICT
   3510 1HD1       54.9680   18.6900    7.8970 H         161 LEU161      0.0000 DICT
   3511 2HD1       54.4160   18.0420    6.5220 H         161 LEU161      0.0000 DICT
   3512 3HD1       54.0950   19.5870    6.8730 H         161 LEU161      0.0000 DICT
   3513  CD2       57.1220   18.2030    6.3090 C.3       161 LEU161      0.0000 DICT
   3514 1HD2       57.3350   17.9910    7.2630 H         161 LEU161      0.0000 DICT
   3515 2HD2       57.9720   18.4810    5.8600 H         161 LEU161      0.0000 DICT
   3516 3HD2       56.8030   17.3630    5.8710 H         161 LEU161      0.0000 DICT
   3517  N__       57.3850   21.4700    4.3910 N.am      162 LEU162      0.0000 BACKBONE | DICT | DIRECT
   3518 1H__       58.1970   21.4930    4.9740 H         162 LEU162      0.0000 BACKBONE | DICT | ESSENTIAL | DIRECT
   3519 2H__       57.4680   22.1650    3.6770 H         162 LEU162      0.0000 BACKBONE | DICT | ESSENTIAL | DIRECT
   3520 3H__       56.7990   22.0060    4.9980 H         162 LEU162      0.0000 BACKBONE | DICT | ESSENTIAL | DIRECT
   3521  CA_       56.9800   20.1380    3.9290 C.3       162 LEU162      0.0000 BACKBONE | DICT | DIRECT
   3522  HA_       57.8170   19.6130    4.0800 H         162 LEU162      0.0000 BACKBONE | DICT
   3523  C__       56.6350   20.0730    2.4480 C.2       162 LEU162      0.0000 BACKBONE | DICT | DIRECT
   3524  HC_       56.2290   20.8670    1.9960 H         162 LEU162      0.0000 BACKBONE | DICT | ESSENTIAL | DIRECT
   3525  O__       56.8540   19.0450    1.8040 O.2       162 LEU162      0.0000 BACKBONE | DICT | DIRECT
   3526  CB_       55.7920   19.5780    4.7440 C.3       162 LEU162      0.0000 DICT
   3527 1HB_       56.0500   19.5740    5.7100 H         162 LEU162      0.0000 DICT
   3528 2HB_       55.0080   20.1850    4.6110 H         162 LEU162      0.0000 DICT
   3529  CG_       55.3470   18.1690    4.3830 C.3       162 LEU162      0.0000 DICT
   3530  HG_       55.1590   18.1180    3.4020 H         162 LEU162      0.0000 DICT
   3531  CD1       56.4460   17.1620    4.7040 C.3       162 LEU162      0.0000 DICT
   3532 1HD1       56.1610   16.2330    4.4690 H         162 LEU162      0.0000 DICT
   3533 2HD1       56.6730   17.1770    5.6780 H         162 LEU162      0.0000 DICT
   3534 3HD1       57.2800   17.3670    4.1920 H         162 LEU162      0.0000 DICT
   3535  CD2       54.0850   17.8430    5.1730 C.3       162 LEU162      0.0000 DICT
   3536 1HD2       53.7590   16.9210    4.9630 H         162 LEU162      0.0000 DICT
   3537 2HD2       53.3500   18.4860    4.9560 H         162 LEU162      0.0000 DICT
   3538 3HD2       54.2550   17.8920    6.1570 H         162 LEU162      0.0000 DICT
   3539  N__       56.0840   21.1540    1.9050 N.am      164 ILE164      0.0000 BACKBONE | DICT | DIRECT
   3540 1H__       55.5760   20.4990    2.4650 H         164 ILE164      0.0000 BACKBONE | DICT | ESSENTIAL | DIRECT
   3541 2H__       57.0610   21.0750    2.1040 H         164 ILE164      0.0000 BACKBONE | DICT | ESSENTIAL | DIRECT
   3542 3H__       55.9090   21.9610    2.4690 H         164 ILE164      0.0000 BACKBONE | DICT | ESSENTIAL | DIRECT
   3543  CA_       55.7350   21.1680    0.4920 C.3       164 ILE164      0.0000 BACKBONE | DICT | DIRECT
   3544  HA_       55.3320   20.2750    0.2920 H         164 ILE164      0.0000 BACKBONE | DICT
   3545  C__       56.9890   21.3470   -0.3510 C.2       164 ILE164      0.0000 BACKBONE | DICT | DIRECT
   3546  HC_       57.6190   22.0970   -0.1480 H         164 ILE164      0.0000 BACKBONE | DICT | ESSENTIAL | DIRECT
   3547  O__       57.2360   20.5810   -1.2770 O.2       164 ILE164      0.0000 BACKBONE | DICT | DIRECT
   3548  CB_       54.7050   22.2740    0.2070 C.3       164 ILE164      0.0000 DICT
   3549  HB_       55.0440   23.1500    0.5520 H         164 ILE164      0.0000 DICT
   3550  CG1       53.3970   21.9800    0.9170 C.3       164 ILE164      0.0000 DICT
   3551 1HG1       52.9680   21.1910    0.4780 H         164 ILE164      0.0000 DICT
   3552 2HG1       53.5950   21.7640    1.8730 H         164 ILE164      0.0000 DICT
   3553  CG2       54.4930   22.4110   -1.2840 C.3       164 ILE164      0.0000 DICT
   3554 1HG2       53.8250   23.1280   -1.4860 H         164 ILE164      0.0000 DICT
   3555 2HG2       54.1560   21.5570   -1.6780 H         164 ILE164      0.0000 DICT
   3556 3HG2       55.3470   22.6480   -1.7470 H         164 ILE164      0.0000 DICT
   3557  CD1       52.4240   23.1350    0.8790 C.3       164 ILE164      0.0000 DICT
   3558 1HD1       51.5760   22.9050    1.3550 H         164 ILE164      0.0000 DICT
   3559 2HD1       52.1920   23.3770   -0.0630 H         164 ILE164      0.0000 DICT
   3560 3HD1       52.8130   23.9450    1.3180 H         164 ILE164      0.0000 DICT
   3561  N__       56.0840   21.1540    1.9050 N.am      165 ILE165      0.0000 BACKBONE | DICT | DIRECT
   3562 1H__       55.5760   20.4990    2.4650 H         165 ILE165      0.0000 BACKBONE | DICT | ESSENTIAL | DIRECT
   3563 2H__       57.0610   21.0750    2.1040 H         165 ILE165      0.0000 BACKBONE | DICT | ESSENTIAL | DIRECT
   3564 3H__       55.9090   21.9610    2.4690 H         165 ILE165      0.0000 BACKBONE | DICT | ESSENTIAL | DIRECT
   3565  CA_       55.7350   21.1680    0.4920 C.3       165 ILE165      0.0000 BACKBONE | DICT | DIRECT
   3566  HA_       55.3320   20.2750    0.2920 H         165 ILE165      0.0000 BACKBONE | DICT
   3567  C__       56.9890   21.3470   -0.3510 C.2       165 ILE165      0.0000 BACKBONE | DICT | DIRECT
   3568  HC_       57.6190   22.0970   -0.1480 H         165 ILE165      0.0000 BACKBONE | DICT | ESSENTIAL | DIRECT
   3569  O__       57.2360   20.5810   -1.2770 O.2       165 ILE165      0.0000 BACKBONE | DICT | DIRECT
   3570  CB_       54.7050   22.2740    0.2070 C.3       165 ILE165      0.0000 DICT
   3571  HB_       55.0960   23.1670    0.4320 H         165 ILE165      0.0000 DICT
   3572  CG1       53.4700   22.0860    1.0670 C.3       165 ILE165      0.0000 DICT
   3573 1HG1       53.7410   22.1340    2.0290 H         165 ILE165      0.0000 DICT
   3574 2HG1       52.8260   22.8240    0.8650 H         165 ILE165      0.0000 DICT
   3575  CG2       54.3460   22.2800   -1.2620 C.3       165 ILE165      0.0000 DICT
   3576 1HG2       53.6760   22.9950   -1.4640 H         165 ILE165      0.0000 DICT
   3577 2HG2       53.9530   21.4030   -1.5380 H         165 ILE165      0.0000 DICT
   3578 3HG2       55.1530   22.4470   -1.8280 H         165 ILE165      0.0000 DICT
   3579  CD1       52.7740   20.7660    0.8320 C.3       165 ILE165      0.0000 DICT
   3580 1HD1       51.9660   20.6780    1.4150 H         165 ILE165      0.0000 DICT
   3581 2HD1       53.3830   19.9990    1.0330 H         165 ILE165      0.0000 DICT
   3582 3HD1       52.4770   20.6820   -0.1190 H         165 ILE165      0.0000 DICT
   3583  N__       59.9920   20.6920    0.4110 N.am      168 ILE168      0.0000 BACKBONE | DICT | DIRECT
   3584 1H__       60.5200   21.4890    0.1180 H         168 ILE168      0.0000 BACKBONE | DICT | ESSENTIAL | DIRECT
   3585 2H__       59.1580   20.6250   -0.1360 H         168 ILE168      0.0000 BACKBONE | DICT | ESSENTIAL | DIRECT
   3586 3H__       59.5800   21.1030    1.2250 H         168 ILE168      0.0000 BACKBONE | DICT | ESSENTIAL | DIRECT
   3587  CA_       60.7510   19.4530    0.5520 C.3       168 ILE168      0.0000 BACKBONE | DICT | DIRECT
   3588  HA_       61.6990   19.6600    0.3090 H         168 ILE168      0.0000 BACKBONE | DICT
   3589  C__       60.1950   18.4120   -0.4100 C.2       168 ILE168      0.0000 BACKBONE | DICT | DIRECT
   3590  HC_       59.2090   18.2520   -0.4490 H         168 ILE168      0.0000 BACKBONE | DICT | ESSENTIAL | DIRECT
   3591  O__       60.9440   17.7670   -1.1390 O.2       168 ILE168      0.0000 BACKBONE | DICT | DIRECT
   3592  CB_       60.6820   18.9530    2.0100 C.3       168 ILE168      0.0000 DICT
   3593  HB_       59.7290   18.8790    2.3050 H         168 ILE168      0.0000 DICT
   3594  CG1       61.3730   19.9330    2.9380 C.3       168 ILE168      0.0000 DICT
   3595 1HG1       62.3570   19.9000    2.7610 H         168 ILE168      0.0000 DICT
   3596 2HG1       61.0300   20.8520    2.7440 H         168 ILE168      0.0000 DICT
   3597  CG2       61.3070   17.5790    2.1110 C.3       168 ILE168      0.0000 DICT
   3598 1HG2       61.2720   17.2370    3.0500 H         168 ILE168      0.0000 DICT
   3599 2HG2       62.2660   17.6000    1.8280 H         168 ILE168      0.0000 DICT
   3600 3HG2       60.8280   16.9240    1.5270 H         168 ILE168      0.0000 DICT
   3601  CD1       61.1400   19.6350    4.4010 C.3       168 ILE168      0.0000 DICT
   3602 1HD1       61.6100   20.3010    4.9810 H         168 ILE168      0.0000 DICT
   3603 2HD1       61.4800   18.7260    4.6400 H         168 ILE168      0.0000 DICT
   3604 3HD1       60.1660   19.6680    4.6230 H         168 ILE168      0.0000 DICT
   3605  N__       59.9920   20.6920    0.4110 N.am      169 ILE169      0.0000 BACKBONE | DICT | DIRECT
   3606 1H__       60.5200   21.4890    0.1180 H         169 ILE169      0.0000 BACKBONE | DICT | ESSENTIAL | DIRECT
   3607 2H__       59.1580   20.6250   -0.1360 H         169 ILE169      0.0000 BACKBONE | DICT | ESSENTIAL | DIRECT
   3608 3H__       59.5800   21.1030    1.2250 H         169 ILE169      0.0000 BACKBONE | DICT | ESSENTIAL | DIRECT
   3609  CA_       60.7510   19.4530    0.5520 C.3       169 ILE169      0.0000 BACKBONE | DICT | DIRECT
   3610  HA_       61.6990   19.6600    0.3090 H         169 ILE169      0.0000 BACKBONE | DICT
   3611  C__       60.1950   18.4120   -0.4100 C.2       169 ILE169      0.0000 BACKBONE | DICT | DIRECT
   3612  HC_       59.2090   18.2520   -0.4490 H         169 ILE169      0.0000 BACKBONE | DICT | ESSENTIAL | DIRECT
   3613  O__       60.9440   17.7670   -1.1390 O.2       169 ILE169      0.0000 BACKBONE | DICT | DIRECT
   3614  CB_       60.6820   18.9530    2.0100 C.3       169 ILE169      0.0000 DICT
   3615  HB_       59.7350   18.7550    2.2630 H         169 ILE169      0.0000 DICT
   3616  CG1       61.1950   20.0180    2.9590 C.3       169 ILE169      0.0000 DICT
   3617 1HG1       60.6210   20.8320    2.8660 H         169 ILE169      0.0000 DICT
   3618 2HG1       61.1310   19.6700    3.8940 H         169 ILE169      0.0000 DICT
   3619  CG2       61.4770   17.6740    2.1520 C.3       169 ILE169      0.0000 DICT
   3620 1HG2       61.4440   17.3330    3.0910 H         169 ILE169      0.0000 DICT
   3621 2HG2       62.4360   17.8200    1.9110 H         169 ILE169      0.0000 DICT
   3622 3HG2       61.1150   16.9590    1.5530 H         169 ILE169      0.0000 DICT
   3623  CD1       62.6290   20.4130    2.6940 C.3       169 ILE169      0.0000 DICT
   3624 1HD1       62.9320   21.1160    3.3380 H         169 ILE169      0.0000 DICT
   3625 2HD1       62.7360   20.7770    1.7690 H         169 ILE169      0.0000 DICT
   3626 3HD1       63.2400   19.6270    2.7870 H         169 ILE169      0.0000 DICT
   3627  N__       58.8770   18.2590   -0.4180 N.am      171 ILE171      0.0000 BACKBONE | DICT | DIRECT
   3628 1H__       59.4760   17.8550    0.2730 H         171 ILE171      0.0000 BACKBONE | DICT | ESSENTIAL | DIRECT
   3629 2H__       59.3470   19.0220   -0.8620 H         171 ILE171      0.0000 BACKBONE | DICT | ESSENTIAL | DIRECT
   3630 3H__       58.3140   18.8030    0.2050 H         171 ILE171      0.0000 BACKBONE | DICT | ESSENTIAL | DIRECT
   3631  CA_       58.2380   17.3120   -1.3190 C.3       171 ILE171      0.0000 BACKBONE | DICT | DIRECT
   3632  HA_       58.5600   16.4040   -1.0500 H         171 ILE171      0.0000 BACKBONE | DICT
   3633  C__       58.6510   17.6610   -2.7550 C.2       171 ILE171      0.0000 BACKBONE | DICT | DIRECT
   3634  HC_       58.5030   18.5890   -3.0960 H         171 ILE171      0.0000 BACKBONE | DICT | ESSENTIAL | DIRECT
   3635  O__       59.1600   16.8220   -3.4940 O.2       171 ILE171      0.0000 BACKBONE | DICT | DIRECT
   3636  CB_       56.7020   17.3840   -1.1900 C.3       171 ILE171      0.0000 DICT
   3637  HB_       56.3820   18.3220   -1.3220 H         171 ILE171      0.0000 DICT
   3638  CG1       56.2850   16.9340    0.1980 C.3       171 ILE171      0.0000 DICT
   3639 1HG1       56.4530   15.9510    0.2780 H         171 ILE171      0.0000 DICT
   3640 2HG1       56.8400   17.4230    0.8710 H         171 ILE171      0.0000 DICT
   3641  CG2       56.0490   16.5300   -2.2540 C.3       171 ILE171      0.0000 DICT
   3642 1HG2       55.0520   16.5670   -2.1820 H         171 ILE171      0.0000 DICT
   3643 2HG2       56.3280   15.5740   -2.1670 H         171 ILE171      0.0000 DICT
   3644 3HG2       56.3030   16.8420   -3.1690 H         171 ILE171      0.0000 DICT
   3645  CD1       54.8280   17.1960    0.4980 C.3       171 ILE171      0.0000 DICT
   3646 1HD1       54.5910   16.8870    1.4190 H         171 ILE171      0.0000 DICT
   3647 2HD1       54.2370   16.7150   -0.1490 H         171 ILE171      0.0000 DICT
   3648 3HD1       54.6200   18.1720    0.4380 H         171 ILE171      0.0000 DICT
   3649  N__       58.8770   18.2590   -0.4180 N.am      172 ILE172      0.0000 BACKBONE | DICT | DIRECT
   3650 1H__       59.4760   17.8550    0.2730 H         172 ILE172      0.0000 BACKBONE | DICT | ESSENTIAL | DIRECT
   3651 2H__       59.3470   19.0220   -0.8620 H         172 ILE172      0.0000 BACKBONE | DICT | ESSENTIAL | DIRECT
   3652 3H__       58.3140   18.8030    0.2050 H         172 ILE172      0.0000 BACKBONE | DICT | ESSENTIAL | DIRECT
   3653  CA_       58.2380   17.3120   -1.3190 C.3       172 ILE172      0.0000 BACKBONE | DICT | DIRECT
   3654  HA_       58.5600   16.4040   -1.0500 H         172 ILE172      0.0000 BACKBONE | DICT
   3655  C__       58.6510   17.6610   -2.7550 C.2       172 ILE172      0.0000 BACKBONE | DICT | DIRECT
   3656  HC_       58.5030   18.5890   -3.0960 H         172 ILE172      0.0000 BACKBONE | DICT | ESSENTIAL | DIRECT
   3657  O__       59.1600   16.8220   -3.4940 O.2       172 ILE172      0.0000 BACKBONE | DICT | DIRECT
   3658  CB_       56.7020   17.3840   -1.1900 C.3       172 ILE172      0.0000 DICT
   3659  HB_       56.3700   18.2910   -1.4480 H         172 ILE172      0.0000 DICT
   3660  CG1       56.2990   17.1260    0.2490 C.3       172 ILE172      0.0000 DICT
   3661 1HG1       56.7140   17.8280    0.8280 H         172 ILE172      0.0000 DICT
   3662 2HG1       55.3030   17.1840    0.3170 H         172 ILE172      0.0000 DICT
   3663  CG2       56.0530   16.3830   -2.1210 C.3       172 ILE172      0.0000 DICT
   3664 1HG2       55.0570   16.4190   -2.0470 H         172 ILE172      0.0000 DICT
   3665 2HG2       56.3450   15.4520   -1.9040 H         172 ILE172      0.0000 DICT
   3666 3HG2       56.2980   16.5690   -3.0720 H         172 ILE172      0.0000 DICT
   3667  CD1       56.7330   15.7710    0.7570 C.3       172 ILE172      0.0000 DICT
   3668 1HD1       56.4510   15.6370    1.7070 H         172 ILE172      0.0000 DICT
   3669 2HD1       57.7280   15.6750    0.7160 H         172 ILE172      0.0000 DICT
   3670 3HD1       56.3300   15.0370    0.2100 H         172 ILE172      0.0000 DICT
   3671  N__       61.1350   19.5690   -3.8780 N.am      175 ASN175      0.0000 BACKBONE | DICT | DIRECT
   3672 1H__       60.6970   20.1440   -4.5690 H         175 ASN175      0.0000 BACKBONE | DICT | ESSENTIAL | DIRECT
   3673 2H__       60.6050   18.7300   -3.7580 H         175 ASN175      0.0000 BACKBONE | DICT | ESSENTIAL | DIRECT
   3674 3H__       60.7940   20.0540   -3.0720 H         175 ASN175      0.0000 BACKBONE | DICT | ESSENTIAL | DIRECT
   3675  CA_       62.5720   19.3840   -4.0370 C.3       175 ASN175      0.0000 BACKBONE | DICT | DIRECT
   3676  HA_       62.8000   19.8550   -4.8890 H         175 ASN175      0.0000 BACKBONE | DICT
   3677  C__       62.9540   17.9020   -4.2030 C.2       175 ASN175      0.0000 BACKBONE | DICT | DIRECT
   3678  HC_       62.7070   17.2440   -3.4920 H         175 ASN175      0.0000 BACKBONE | DICT | ESSENTIAL | DIRECT
   3679  O__       63.5580   17.5220   -5.1990 O.2       175 ASN175      0.0000 BACKBONE | DICT | DIRECT
   3680  CB_       63.3060   20.0170   -2.8280 C.3       175 ASN175      0.0000 DICT
   3681 1HB_       62.9420   19.6250   -1.9830 H         175 ASN175      0.0000 DICT
   3682 2HB_       64.2830   19.8150   -2.8960 H         175 ASN175      0.0000 DICT
   3683  CG_       63.1380   21.5250   -2.7610 C.2       175 ASN175      0.0000 DICT
   3684  OD1       62.8070   22.1710   -3.7610 O.2       175 ASN175      0.0000 DICT
   3685  ND2       63.3490   22.0870   -1.5730 N.am      175 ASN175      0.0000 DICT
   3686 1HD2       63.2410   23.0750   -1.4610 H         175 ASN175      0.0000 DICT
   3687 2HD2       63.6150   21.5220   -0.7920 H         175 ASN175      0.0000 DICT
   3688  N__       61.1350   19.5690   -3.8780 N.am      176 ASN176      0.0000 BACKBONE | DICT | DIRECT
   3689 1H__       60.6970   20.1440   -4.5690 H         176 ASN176      0.0000 BACKBONE | DICT | ESSENTIAL | DIRECT
   3690 2H__       60.6050   18.7300   -3.7580 H         176 ASN176      0.0000 BACKBONE | DICT | ESSENTIAL | DIRECT
   3691 3H__       60.7940   20.0540   -3.0720 H         176 ASN176      0.0000 BACKBONE | DICT | ESSENTIAL | DIRECT
   3692  CA_       62.5720   19.3840   -4.0370 C.3       176 ASN176      0.0000 BACKBONE | DICT | DIRECT
   3693  HA_       62.8000   19.8550   -4.8890 H         176 ASN176      0.0000 BACKBONE | DICT
   3694  C__       62.9540   17.9020   -4.2030 C.2       176 ASN176      0.0000 BACKBONE | DICT | DIRECT
   3695  HC_       62.7070   17.2440   -3.4920 H         176 ASN176      0.0000 BACKBONE | DICT | ESSENTIAL | DIRECT
   3696  O__       63.5580   17.5220   -5.1990 O.2       176 ASN176      0.0000 BACKBONE | DICT | DIRECT
   3697  CB_       63.3060   20.0170   -2.8280 C.3       176 ASN176      0.0000 DICT
   3698 1HB_       63.0510   20.9820   -2.7600 H         176 ASN176      0.0000 DICT
   3699 2HB_       63.0320   19.5400   -1.9930 H         176 ASN176      0.0000 DICT
   3700  CG_       64.8180   19.9340   -2.9470 C.2       176 ASN176      0.0000 DICT
   3701  OD1       65.3680   19.9390   -4.0530 O.2       176 ASN176      0.0000 DICT
   3702  ND2       65.4940   19.8750   -1.8020 N.am      176 ASN176      0.0000 DICT
   3703 1HD2       66.4930   19.8330   -1.8130 H         176 ASN176      0.0000 DICT
   3704 2HD2       65.0040   19.8740   -0.9310 H         176 ASN176      0.0000 DICT
   3705  N__       61.1350   19.5690   -3.8780 N.am      177 ASN177      0.0000 BACKBONE | DICT | DIRECT
   3706 1H__       60.6970   20.1440   -4.5690 H         177 ASN177      0.0000 BACKBONE | DICT | ESSENTIAL | DIRECT
   3707 2H__       60.6050   18.7300   -3.7580 H         177 ASN177      0.0000 BACKBONE | DICT | ESSENTIAL | DIRECT
   3708 3H__       60.7940   20.0540   -3.0720 H         177 ASN177      0.0000 BACKBONE | DICT | ESSENTIAL | DIRECT
   3709  CA_       62.5720   19.3840   -4.0370 C.3       177 ASN177      0.0000 BACKBONE | DICT | DIRECT
   3710  HA_       62.8000   19.8550   -4.8890 H         177 ASN177      0.0000 BACKBONE | DICT
   3711  C__       62.9540   17.9020   -4.2030 C.2       177 ASN177      0.0000 BACKBONE | DICT | DIRECT
   3712  HC_       62.7070   17.2440   -3.4920 H         177 ASN177      0.0000 BACKBONE | DICT | ESSENTIAL | DIRECT
   3713  O__       63.5580   17.5220   -5.1990 O.2       177 ASN177      0.0000 BACKBONE | DICT | DIRECT
   3714  CB_       63.3060   20.0170   -2.8280 C.3       177 ASN177      0.0000 DICT
   3715 1HB_       62.9420   19.6250   -1.9830 H         177 ASN177      0.0000 DICT
   3716 2HB_       64.2830   19.8150   -2.8960 H         177 ASN177      0.0000 DICT
   3717  CG_       63.1380   21.5250   -2.7610 C.2       177 ASN177      0.0000 DICT
   3718  OD1       63.7550   22.2670   -3.5330 O.2       177 ASN177      0.0000 DICT
   3719  ND2       62.2850   21.9810   -1.8460 N.am      177 ASN177      0.0000 DICT
   3720 1HD2       62.1210   22.9640   -1.7610 H         177 ASN177      0.0000 DICT
   3721 2HD2       61.8090   21.3410   -1.2430 H         177 ASN177      0.0000 DICT
   3722  N__       53.7550   12.5620   -9.7380 N.am      258 ARG258      0.0000 BACKBONE | DICT | DIRECT
   3723 1H__       54.7390   12.4670   -9.5870 H         258 ARG258      0.0000 BACKBONE | DICT | ESSENTIAL | DIRECT
   3724 2H__       53.2680   12.3760   -8.8850 H         258 ARG258      0.0000 BACKBONE | DICT | ESSENTIAL | DIRECT
   3725 3H__       53.6030   11.6750  -10.1730 H         258 ARG258      0.0000 BACKBONE | DICT | ESSENTIAL | DIRECT
   3726  CA_       53.3460   13.7670  -10.4370 C.3       258 ARG258      0.0000 BACKBONE | DICT | DIRECT
   3727  HA_       54.1650   14.3410  -10.4440 H         258 ARG258      0.0000 BACKBONE | DICT
   3728  C__       52.2360   14.5080   -9.6990 C.2       258 ARG258      0.0000 BACKBONE | DICT | DIRECT
   3729  HC_       51.4460   14.0030   -9.3520 H         258 ARG258      0.0000 BACKBONE | DICT | ESSENTIAL | DIRECT
   3730  O__       52.3080   15.7240   -9.5280 O.2       258 ARG258      0.0000 BACKBONE | DICT | DIRECT
   3731  CB_       52.8750   13.4100  -11.8650 C.3       258 ARG258      0.0000 DICT
   3732 1HB_       52.1720   12.7020  -11.7950 H         258 ARG258      0.0000 DICT
   3733 2HB_       52.4820   14.2300  -12.2800 H         258 ARG258      0.0000 DICT
   3734  CG_       53.9560   12.8920  -12.8030 C.3       258 ARG258      0.0000 DICT
   3735 1HG_       54.7590   13.4850  -12.7430 H         258 ARG258      0.0000 DICT
   3736 2HG_       54.2080   11.9610  -12.5380 H         258 ARG258      0.0000 DICT
   3737  CD_       53.4910   12.8710  -14.2180 C.3       258 ARG258      0.0000 DICT
   3738 1HD_       53.1700   13.7820  -14.4750 H         258 ARG258      0.0000 DICT
   3739 2HD_       54.2510   12.6050  -14.8120 H         258 ARG258      0.0000 DICT
   3740  NE_       52.4000   11.9260  -14.4190 N.pl3     258 ARG258      0.0000 DICT
   3741  HE_       51.4610   12.2680  -14.3770 H         258 ARG258      0.0000 DICT
   3742  CZ_       52.5900   10.6320  -14.6540 C.cat     258 ARG258      0.0000 DICT
   3743  NH1       53.7980   10.1440  -14.9170 N.pl3     258 ARG258      0.0000 DICT
   3744 1HH1       54.5900   10.7540  -14.9410 H         258 ARG258      0.0000 DICT
   3745 2HH1       53.9150    9.1660  -15.0900 H         258 ARG258      0.0000 DICT
   3746  NH2       51.5420    9.8130  -14.6770 N.pl3     258 ARG258      0.0000 DICT
   3747 1HH2       50.6220   10.1730  -14.5180 H         258 ARG258      0.0000 DICT
   3748 2HH2       51.6730    8.8370  -14.8530 H         258 ARG258      0.0000 DICT
   3749  N__       53.7550   12.5620   -9.7380 N.am      259 ARG259      0.0000 BACKBONE | DICT | DIRECT
   3750 1H__       54.7390   12.4670   -9.5870 H         259 ARG259      0.0000 BACKBONE | DICT | ESSENTIAL | DIRECT
   3751 2H__       53.2680   12.3760   -8.8850 H         259 ARG259      0.0000 BACKBONE | DICT | ESSENTIAL | DIRECT
   3752 3H__       53.6030   11.6750  -10.1730 H         259 ARG259      0.0000 BACKBONE | DICT | ESSENTIAL | DIRECT
   3753  CA_       53.3460   13.7670  -10.4370 C.3       259 ARG259      0.0000 BACKBONE | DICT | DIRECT
   3754  HA_       54.1650   14.3410  -10.4440 H         259 ARG259      0.0000 BACKBONE | DICT
   3755  C__       52.2360   14.5080   -9.6990 C.2       259 ARG259      0.0000 BACKBONE | DICT | DIRECT
   3756  HC_       51.4460   14.0030   -9.3520 H         259 ARG259      0.0000 BACKBONE | DICT | ESSENTIAL | DIRECT
   3757  O__       52.3080   15.7240   -9.5280 O.2       259 ARG259      0.0000 BACKBONE | DICT | DIRECT
   3758  CB_       52.8750   13.4100  -11.8650 C.3       259 ARG259      0.0000 DICT
   3759 1HB_       52.1720   12.7020  -11.7950 H         259 ARG259      0.0000 DICT
   3760 2HB_       52.4820   14.2300  -12.2800 H         259 ARG259      0.0000 DICT
   3761  CG_       53.9560   12.8920  -12.8030 C.3       259 ARG259      0.0000 DICT
   3762 1HG_       54.6670   13.5880  -12.9060 H         259 ARG259      0.0000 DICT
   3763 2HG_       54.3570   12.0590  -12.4210 H         259 ARG259      0.0000 DICT
   3764  CD_       53.4080   12.5760  -14.1520 C.3       259 ARG259      0.0000 DICT
   3765 1HD_       52.7000   11.8740  -14.0650 H         259 ARG259      0.0000 DICT
   3766 2HD_       53.0110   13.4030  -14.5500 H         259 ARG259      0.0000 DICT
   3767  NE_       54.4370   12.0800  -15.0560 N.pl3     259 ARG259      0.0000 DICT
   3768  HE_       55.3730   11.9990  -14.7120 H         259 ARG259      0.0000 DICT
   3769  CZ_       54.1950   11.7290  -16.3150 C.cat     259 ARG259      0.0000 DICT
   3770  NH1       52.9540   11.6230  -16.7790 N.pl3     259 ARG259      0.0000 DICT
   3771 1HH1       52.1770   11.8090  -16.1780 H         259 ARG259      0.0000 DICT
   3772 2HH1       52.7980   11.3580  -17.7310 H         259 ARG259      0.0000 DICT
   3773  NH2       55.2140   11.4290  -17.1150 N.pl3     259 ARG259      0.0000 DICT
   3774 1HH2       56.1510   11.4690  -16.7680 H         259 ARG259      0.0000 DICT
   3775 2HH2       55.0440   11.1640  -18.0640 H         259 ARG259      0.0000 DICT
   3776  N__       51.2080   13.7830   -9.2610 N.am      261 ILE261      0.0000 BACKBONE | DICT | DIRECT
   3777 1H__       51.3240   14.0480  -10.2180 H         261 ILE261      0.0000 BACKBONE | DICT | ESSENTIAL | DIRECT
   3778 2H__       52.0920   13.8200   -8.7940 H         261 ILE261      0.0000 BACKBONE | DICT | ESSENTIAL | DIRECT
   3779 3H__       51.1920   12.7940   -9.4100 H         261 ILE261      0.0000 BACKBONE | DICT | ESSENTIAL | DIRECT
   3780  CA_       50.1080   14.4340   -8.5640 C.3       261 ILE261      0.0000 BACKBONE | DICT | DIRECT
   3781  HA_       49.8320   15.1540   -9.2000 H         261 ILE261      0.0000 BACKBONE | DICT
   3782  C__       50.5580   15.0580   -7.2620 C.2       261 ILE261      0.0000 BACKBONE | DICT | DIRECT
   3783  HC_       51.1950   14.5660   -6.6690 H         261 ILE261      0.0000 BACKBONE | DICT | ESSENTIAL | DIRECT
   3784  O__       50.1460   16.1650   -6.9290 O.2       261 ILE261      0.0000 BACKBONE | DICT | DIRECT
   3785  CB_       48.9400   13.4650   -8.2890 C.3       261 ILE261      0.0000 DICT
   3786  HB_       49.2830   12.6740   -7.7830 H         261 ILE261      0.0000 DICT
   3787  CG1       48.3210   13.0110   -9.6110 C.3       261 ILE261      0.0000 DICT
   3788 1HG1       47.8500   13.7910  -10.0230 H         261 ILE261      0.0000 DICT
   3789 2HG1       49.0560   12.7070  -10.2160 H         261 ILE261      0.0000 DICT
   3790  CG2       47.8720   14.1470   -7.4590 C.3       261 ILE261      0.0000 DICT
   3791 1HG2       47.1100   13.5270   -7.2750 H         261 ILE261      0.0000 DICT
   3792 2HG2       47.5080   14.9490   -7.9320 H         261 ILE261      0.0000 DICT
   3793 3HG2       48.2400   14.4500   -6.5800 H         261 ILE261      0.0000 DICT
   3794  CD1       47.3200   11.8720   -9.4670 C.3       261 ILE261      0.0000 DICT
   3795 1HD1       46.9430   11.6110  -10.3550 H         261 ILE261      0.0000 DICT
   3796 2HD1       46.5580   12.1370   -8.8760 H         261 ILE261      0.0000 DICT
   3797 3HD1       47.7520   11.0630   -9.0670 H         261 ILE261      0.0000 DICT
   3798  N__       51.2080   13.7830   -9.2610 N.am      262 ILE262      0.0000 BACKBONE | DICT | DIRECT
   3799 1H__       51.3240   14.0480  -10.2180 H         262 ILE262      0.0000 BACKBONE | DICT | ESSENTIAL | DIRECT
   3800 2H__       52.0920   13.8200   -8.7940 H         262 ILE262      0.0000 BACKBONE | DICT | ESSENTIAL | DIRECT
   3801 3H__       51.1920   12.7940   -9.4100 H         262 ILE262      0.0000 BACKBONE | DICT | ESSENTIAL | DIRECT
   3802  CA_       50.1080   14.4340   -8.5640 C.3       262 ILE262      0.0000 BACKBONE | DICT | DIRECT
   3803  HA_       49.8320   15.1540   -9.2000 H         262 ILE262      0.0000 BACKBONE | DICT
   3804  C__       50.5580   15.0580   -7.2620 C.2       262 ILE262      0.0000 BACKBONE | DICT | DIRECT
   3805  HC_       51.1950   14.5660   -6.6690 H         262 ILE262      0.0000 BACKBONE | DICT | ESSENTIAL | DIRECT
   3806  O__       50.1460   16.1650   -6.9290 O.2       262 ILE262      0.0000 BACKBONE | DICT | DIRECT
   3807  CB_       48.9400   13.4650   -8.2890 C.3       262 ILE262      0.0000 DICT
   3808  HB_       49.2530   12.7420   -7.6740 H         262 ILE262      0.0000 DICT
   3809  CG1       48.4500   12.8580   -9.6040 C.3       262 ILE262      0.0000 DICT
   3810 1HG1       49.2060   12.3540  -10.0200 H         262 ILE262      0.0000 DICT
   3811 2HG1       47.7010   12.2270   -9.4000 H         262 ILE262      0.0000 DICT
   3812  CG2       47.7890   14.1990   -7.6310 C.3       262 ILE262      0.0000 DICT
   3813 1HG2       47.0260   13.5780   -7.4490 H         262 ILE262      0.0000 DICT
   3814 2HG2       47.4520   14.9360   -8.2170 H         262 ILE262      0.0000 DICT
   3815 3HG2       48.0720   14.6020   -6.7610 H         262 ILE262      0.0000 DICT
   3816  CD1       47.9480   13.8850  -10.6110 C.3       262 ILE262      0.0000 DICT
   3817 1HD1       47.6390   13.4410  -11.4520 H         262 ILE262      0.0000 DICT
   3818 2HD1       48.6710   14.5330  -10.8530 H         262 ILE262      0.0000 DICT
   3819 3HD1       47.1800   14.4070  -10.2380 H         262 ILE262      0.0000 DICT
   3820  N__       51.4130   14.3770   -6.5160 N.am      264 LEU264      0.0000 BACKBONE | DICT | DIRECT
   3821 1H__       50.4400   14.1540   -6.5680 H         264 LEU264      0.0000 BACKBONE | DICT | ESSENTIAL | DIRECT
   3822 2H__       51.6860   14.8720   -7.3410 H         264 LEU264      0.0000 BACKBONE | DICT | ESSENTIAL | DIRECT
   3823 3H__       51.7510   13.4810   -6.8030 H         264 LEU264      0.0000 BACKBONE | DICT | ESSENTIAL | DIRECT
   3824  CA_       51.8410   14.9760   -5.2700 C.3       264 LEU264      0.0000 BACKBONE | DICT | DIRECT
   3825  HA_       50.9980   15.3460   -4.8790 H         264 LEU264      0.0000 BACKBONE | DICT
   3826  C__       52.7720   16.1630   -5.4580 C.2       264 LEU264      0.0000 BACKBONE | DICT | DIRECT
   3827  HC_       53.4040   16.1820   -6.2330 H         264 LEU264      0.0000 BACKBONE | DICT | ESSENTIAL | DIRECT
   3828  O__       52.7520   17.1030   -4.6600 O.2       264 LEU264      0.0000 BACKBONE | DICT | DIRECT
   3829  CB_       52.4170   13.9140   -4.3370 C.3       264 LEU264      0.0000 DICT
   3830 1HB_       53.1420   13.3930   -4.7870 H         264 LEU264      0.0000 DICT
   3831 2HB_       52.7730   14.3250   -3.4980 H         264 LEU264      0.0000 DICT
   3832  CG_       51.1830   13.0350   -4.0550 C.3       264 LEU264      0.0000 DICT
   3833  HG_       50.8150   12.6740   -4.9120 H         264 LEU264      0.0000 DICT
   3834  CD1       51.5490   11.8070   -3.2190 C.3       264 LEU264      0.0000 DICT
   3835 1HD1       50.7440   11.2420   -3.0400 H         264 LEU264      0.0000 DICT
   3836 2HD1       51.9380   12.0770   -2.3380 H         264 LEU264      0.0000 DICT
   3837 3HD1       52.2240   11.2400   -3.6920 H         264 LEU264      0.0000 DICT
   3838  CD2       50.0950   13.8890   -3.4110 C.3       264 LEU264      0.0000 DICT
   3839 1HD2       49.2800   13.3440   -3.2160 H         264 LEU264      0.0000 DICT
   3840 2HD2       49.8260   14.6400   -4.0140 H         264 LEU264      0.0000 DICT
   3841 3HD2       50.4140   14.2850   -2.5500 H         264 LEU264      0.0000 DICT
   3842  N__       51.4130   14.3770   -6.5160 N.am      265 LEU265      0.0000 BACKBONE | DICT | DIRECT
   3843 1H__       50.4400   14.1540   -6.5680 H         265 LEU265      0.0000 BACKBONE | DICT | ESSENTIAL | DIRECT
   3844 2H__       51.6860   14.8720   -7.3410 H         265 LEU265      0.0000 BACKBONE | DICT | ESSENTIAL | DIRECT
   3845 3H__       51.7510   13.4810   -6.8030 H         265 LEU265      0.0000 BACKBONE | DICT | ESSENTIAL | DIRECT
   3846  CA_       51.8410   14.9760   -5.2700 C.3       265 LEU265      0.0000 BACKBONE | DICT | DIRECT
   3847  HA_       50.9980   15.3460   -4.8790 H         265 LEU265      0.0000 BACKBONE | DICT
   3848  C__       52.7720   16.1630   -5.4580 C.2       265 LEU265      0.0000 BACKBONE | DICT | DIRECT
   3849  HC_       53.4040   16.1820   -6.2330 H         265 LEU265      0.0000 BACKBONE | DICT | ESSENTIAL | DIRECT
   3850  O__       52.7520   17.1030   -4.6600 O.2       265 LEU265      0.0000 BACKBONE | DICT | DIRECT
   3851  CB_       52.4170   13.9140   -4.3370 C.3       265 LEU265      0.0000 DICT
   3852 1HB_       51.7470   13.1950   -4.1510 H         265 LEU265      0.0000 DICT
   3853 2HB_       53.2450   13.5060   -4.7220 H         265 LEU265      0.0000 DICT
   3854  CG_       52.7280   14.7370   -3.0720 C.3       265 LEU265      0.0000 DICT
   3855  HG_       53.2730   15.5410   -3.3110 H         265 LEU265      0.0000 DICT
   3856  CD1       51.4510   15.2860   -2.4330 C.3       265 LEU265      0.0000 DICT
   3857 1HD1       51.6610   15.8190   -1.6130 H         265 LEU265      0.0000 DICT
   3858 2HD1       50.8360   14.5440   -2.1680 H         265 LEU265      0.0000 DICT
   3859 3HD1       50.9600   15.8810   -3.0690 H         265 LEU265      0.0000 DICT
   3860  CD2       53.5550   13.8890   -2.1120 C.3       265 LEU265      0.0000 DICT
   3861 1HD2       53.7730   14.3980   -1.2800 H         265 LEU265      0.0000 DICT
   3862 2HD2       54.4170   13.6070   -2.5340 H         265 LEU265      0.0000 DICT
   3863 3HD2       53.0590   13.0620   -1.8450 H         265 LEU265      0.0000 DICT
   3864  N__       53.5730   16.1460   -6.5150 N.am      267 VAL267      0.0000 BACKBONE | DICT | DIRECT
   3865 1H__       53.7710   15.6500   -5.6690 H         267 VAL267      0.0000 BACKBONE | DICT | ESSENTIAL | DIRECT
   3866 2H__       52.5910   16.3280   -6.5740 H         267 VAL267      0.0000 BACKBONE | DICT | ESSENTIAL | DIRECT
   3867 3H__       53.5850   15.3530   -7.1250 H         267 VAL267      0.0000 BACKBONE | DICT | ESSENTIAL | DIRECT
   3868  CA_       54.4330   17.2880   -6.7810 C.3       267 VAL267      0.0000 BACKBONE | DICT | DIRECT
   3869  HA_       55.0320   17.4410   -5.9950 H         267 VAL267      0.0000 BACKBONE | DICT
   3870  C__       53.4780   18.4600   -7.0370 C.2       267 VAL267      0.0000 BACKBONE | DICT | DIRECT
   3871  HC_       52.6630   18.3100   -7.5970 H         267 VAL267      0.0000 BACKBONE | DICT | ESSENTIAL | DIRECT
   3872  O__       53.6850   19.5760   -6.5740 O.2       267 VAL267      0.0000 BACKBONE | DICT | DIRECT
   3873  CB_       55.3040   17.0180   -8.0290 C.3       267 VAL267      0.0000 DICT
   3874  HB_       54.7010   16.8250   -8.8030 H         267 VAL267      0.0000 DICT
   3875  CG1       56.1390   18.2290   -8.4280 C.3       267 VAL267      0.0000 DICT
   3876 1HG1       56.6930   18.0310   -9.2360 H         267 VAL267      0.0000 DICT
   3877 2HG1       56.7570   18.4970   -7.6890 H         267 VAL267      0.0000 DICT
   3878 3HG1       55.5550   19.0120   -8.6400 H         267 VAL267      0.0000 DICT
   3879  CG2       56.1870   15.8070   -7.7920 C.3       267 VAL267      0.0000 DICT
   3880 1HG2       56.7580   15.6180   -8.5910 H         267 VAL267      0.0000 DICT
   3881 2HG2       55.6370   14.9930   -7.6070 H         267 VAL267      0.0000 DICT
   3882 3HG2       56.7920   15.9530   -7.0090 H         267 VAL267      0.0000 DICT
   3883  N__       53.5730   16.1460   -6.5150 N.am      268 VAL268      0.0000 BACKBONE | DICT | DIRECT
   3884 1H__       53.7710   15.6500   -5.6690 H         268 VAL268      0.0000 BACKBONE | DICT | ESSENTIAL | DIRECT
   3885 2H__       52.5910   16.3280   -6.5740 H         268 VAL268      0.0000 BACKBONE | DICT | ESSENTIAL | DIRECT
   3886 3H__       53.5850   15.3530   -7.1250 H         268 VAL268      0.0000 BACKBONE | DICT | ESSENTIAL | DIRECT
   3887  CA_       54.4330   17.2880   -6.7810 C.3       268 VAL268      0.0000 BACKBONE | DICT | DIRECT
   3888  HA_       55.0320   17.4410   -5.9950 H         268 VAL268      0.0000 BACKBONE | DICT
   3889  C__       53.4780   18.4600   -7.0370 C.2       268 VAL268      0.0000 BACKBONE | DICT | DIRECT
   3890  HC_       52.6630   18.3100   -7.5970 H         268 VAL268      0.0000 BACKBONE | DICT | ESSENTIAL | DIRECT
   3891  O__       53.6850   19.5760   -6.5740 O.2       268 VAL268      0.0000 BACKBONE | DICT | DIRECT
   3892  CB_       55.3040   17.0180   -8.0290 C.3       268 VAL268      0.0000 DICT
   3893  HB_       55.9160   17.7970   -8.1660 H         268 VAL268      0.0000 DICT
   3894  CG1       56.1980   15.7950   -7.8590 C.3       268 VAL268      0.0000 DICT
   3895 1HG1       56.7520   15.6400   -8.6770 H         268 VAL268      0.0000 DICT
   3896 2HG1       55.6540   14.9730   -7.6960 H         268 VAL268      0.0000 DICT
   3897 3HG1       56.8200   15.9110   -7.0850 H         268 VAL268      0.0000 DICT
   3898  CG2       54.4220   16.8760   -9.2550 C.3       268 VAL268      0.0000 DICT
   3899 1HG2       54.9700   16.7000  -10.0730 H         268 VAL268      0.0000 DICT
   3900 2HG2       53.8920   17.7090   -9.4140 H         268 VAL268      0.0000 DICT
   3901 3HG2       53.7790   16.1180   -9.1480 H         268 VAL268      0.0000 DICT
   3902  N__       52.4150   18.1790   -7.7730 N.am      270 PHE270      0.0000 BACKBONE | DICT | DIRECT
   3903 1H__       53.3270   18.3370   -8.1520 H         270 PHE270      0.0000 BACKBONE | DICT | ESSENTIAL | DIRECT
   3904 2H__       52.4910   17.9600   -6.8000 H         270 PHE270      0.0000 BACKBONE | DICT | ESSENTIAL | DIRECT
   3905 3H__       52.2960   17.2440   -8.1080 H         270 PHE270      0.0000 BACKBONE | DICT | ESSENTIAL | DIRECT
   3906  CA_       51.4070   19.1830   -8.1160 C.3       270 PHE270      0.0000 BACKBONE | DICT | DIRECT
   3907  HA_       51.8910   19.8910   -8.6310 H         270 PHE270      0.0000 BACKBONE | DICT
   3908  C__       50.8130   19.8260   -6.8630 C.2       270 PHE270      0.0000 BACKBONE | DICT | DIRECT
   3909  HC_       50.4940   19.2460   -6.1140 H         270 PHE270      0.0000 BACKBONE | DICT | ESSENTIAL | DIRECT
   3910  O__       50.7220   21.0600   -6.7650 O.2       270 PHE270      0.0000 BACKBONE | DICT | DIRECT
   3911  CB_       50.2930   18.5210   -8.9680 C.3       270 PHE270      0.0000 DICT
   3912 1HB_       50.7110   18.1030   -9.7750 H         270 PHE270      0.0000 DICT
   3913 2HB_       49.8460   17.8150   -8.4200 H         270 PHE270      0.0000 DICT
   3914  CG_       49.2200   19.4460   -9.4570 C.ar      270 PHE270      0.0000 DICT
   3915  CD1       49.4430   20.2480  -10.5750 C.ar      270 PHE270      0.0000 DICT
   3916  HD1       50.3250   20.2030  -11.0430 H         270 PHE270      0.0000 DICT
   3917  CD2       47.9830   19.5040   -8.8170 C.ar      270 PHE270      0.0000 DICT
   3918  HD2       47.8140   18.9240   -8.0200 H         270 PHE270      0.0000 DICT
   3919  CE1       48.4670   21.1060  -11.0510 C.ar      270 PHE270      0.0000 DICT
   3920  HE1       48.6370   21.6680  -11.8600 H         270 PHE270      0.0000 DICT
   3921  CE2       46.9790   20.3570   -9.2700 C.ar      270 PHE270      0.0000 DICT
   3922  HE2       46.0900   20.3880   -8.8120 H         270 PHE270      0.0000 DICT
   3923  CZ_       47.2380   21.1760  -10.3850 C.ar      270 PHE270      0.0000 DICT
   3924  HZ_       46.5370   21.8140  -10.7050 H         270 PHE270      0.0000 DICT
   3925  N__       52.4150   18.1790   -7.7730 N.am      271 PHE271      0.0000 BACKBONE | DICT | DIRECT
   3926 1H__       53.3270   18.3370   -8.1520 H         271 PHE271      0.0000 BACKBONE | DICT | ESSENTIAL | DIRECT
   3927 2H__       52.4910   17.9600   -6.8000 H         271 PHE271      0.0000 BACKBONE | DICT | ESSENTIAL | DIRECT
   3928 3H__       52.2960   17.2440   -8.1080 H         271 PHE271      0.0000 BACKBONE | DICT | ESSENTIAL | DIRECT
   3929  CA_       51.4070   19.1830   -8.1160 C.3       271 PHE271      0.0000 BACKBONE | DICT | DIRECT
   3930  HA_       51.8910   19.8910   -8.6310 H         271 PHE271      0.0000 BACKBONE | DICT
   3931  C__       50.8130   19.8260   -6.8630 C.2       271 PHE271      0.0000 BACKBONE | DICT | DIRECT
   3932  HC_       50.4940   19.2460   -6.1140 H         271 PHE271      0.0000 BACKBONE | DICT | ESSENTIAL | DIRECT
   3933  O__       50.7220   21.0600   -6.7650 O.2       271 PHE271      0.0000 BACKBONE | DICT | DIRECT
   3934  CB_       50.2930   18.5210   -8.9680 C.3       271 PHE271      0.0000 DICT
   3935 1HB_       49.9250   17.7390   -8.4650 H         271 PHE271      0.0000 DICT
   3936 2HB_       49.5660   19.1910   -9.1230 H         271 PHE271      0.0000 DICT
   3937  CG_       50.7230   18.0180  -10.3130 C.ar      271 PHE271      0.0000 DICT
   3938  CD1       50.7580   18.8830  -11.4060 C.ar      271 PHE271      0.0000 DICT
   3939  HD1       50.4890   19.8380  -11.2830 H         271 PHE271      0.0000 DICT
   3940  CD2       51.1110   16.6910  -10.4860 C.ar      271 PHE271      0.0000 DICT
   3941  HD2       51.0970   16.0680   -9.7040 H         271 PHE271      0.0000 DICT
   3942  CE1       51.1570   18.4460  -12.6560 C.ar      271 PHE271      0.0000 DICT
   3943  HE1       51.1870   19.0800  -13.4290 H         271 PHE271      0.0000 DICT
   3944  CE2       51.5180   16.2180  -11.7330 C.ar      271 PHE271      0.0000 DICT
   3945  HE2       51.8030   15.2670  -11.8490 H         271 PHE271      0.0000 DICT
   3946  CZ_       51.5190   17.1050  -12.8260 C.ar      271 PHE271      0.0000 DICT
   3947  HZ_       51.7810   16.7730  -13.7320 H         271 PHE271      0.0000 DICT
   3948  N__       52.4150   18.1790   -7.7730 N.am      272 PHE272      0.0000 BACKBONE | DICT | DIRECT
   3949 1H__       53.3270   18.3370   -8.1520 H         272 PHE272      0.0000 BACKBONE | DICT | ESSENTIAL | DIRECT
   3950 2H__       52.4910   17.9600   -6.8000 H         272 PHE272      0.0000 BACKBONE | DICT | ESSENTIAL | DIRECT
   3951 3H__       52.2960   17.2440   -8.1080 H         272 PHE272      0.0000 BACKBONE | DICT | ESSENTIAL | DIRECT
   3952  CA_       51.4070   19.1830   -8.1160 C.3       272 PHE272      0.0000 BACKBONE | DICT | DIRECT
   3953  HA_       51.8910   19.8910   -8.6310 H         272 PHE272      0.0000 BACKBONE | DICT
   3954  C__       50.8130   19.8260   -6.8630 C.2       272 PHE272      0.0000 BACKBONE | DICT | DIRECT
   3955  HC_       50.4940   19.2460   -6.1140 H         272 PHE272      0.0000 BACKBONE | DICT | ESSENTIAL | DIRECT
   3956  O__       50.7220   21.0600   -6.7650 O.2       272 PHE272      0.0000 BACKBONE | DICT | DIRECT
   3957  CB_       50.2930   18.5210   -8.9680 C.3       272 PHE272      0.0000 DICT
   3958 1HB_       49.9250   17.7390   -8.4650 H         272 PHE272      0.0000 DICT
   3959 2HB_       49.5660   19.1910   -9.1230 H         272 PHE272      0.0000 DICT
   3960  CG_       50.7230   18.0180  -10.3130 C.ar      272 PHE272      0.0000 DICT
   3961  CD1       51.7650   18.6450  -10.9950 C.ar      272 PHE272      0.0000 DICT
   3962  HD1       52.2170   19.4340  -10.5800 H         272 PHE272      0.0000 DICT
   3963  CD2       50.1050   16.9100  -10.8900 C.ar      272 PHE272      0.0000 DICT
   3964  HD2       49.3640   16.4500  -10.4020 H         272 PHE272      0.0000 DICT
   3965  CE1       52.1860   18.1970  -12.2340 C.ar      272 PHE272      0.0000 DICT
   3966  HE1       52.9410   18.6500  -12.7070 H         272 PHE272      0.0000 DICT
   3967  CE2       50.5040   16.4340  -12.1380 C.ar      272 PHE272      0.0000 DICT
   3968  HE2       50.0620   15.6330  -12.5430 H         272 PHE272      0.0000 DICT
   3969  CZ_       51.5410   17.1000  -12.8170 C.ar      272 PHE272      0.0000 DICT
   3970  HZ_       51.8190   16.7880  -13.7250 H         272 PHE272      0.0000 DICT
   3971  N__       50.4030   18.9860   -5.9170 N.am      274 LEU274      0.0000 BACKBONE | DICT | DIRECT
   3972 1H__       49.8740   19.1910   -6.7400 H         274 LEU274      0.0000 BACKBONE | DICT | ESSENTIAL | DIRECT
   3973 2H__       51.3630   19.2190   -6.0700 H         274 LEU274      0.0000 BACKBONE | DICT | ESSENTIAL | DIRECT
   3974 3H__       50.4880   18.0010   -6.0640 H         274 LEU274      0.0000 BACKBONE | DICT | ESSENTIAL | DIRECT
   3975  CA_       49.8320   19.4770   -4.6690 C.3       274 LEU274      0.0000 BACKBONE | DICT | DIRECT
   3976  HA_       49.0330   20.0220   -4.9220 H         274 LEU274      0.0000 BACKBONE | DICT
   3977  C__       50.8530   20.3360   -3.9360 C.2       274 LEU274      0.0000 BACKBONE | DICT | DIRECT
   3978  HC_       51.8120   20.0540   -3.9190 H         274 LEU274      0.0000 BACKBONE | DICT | ESSENTIAL | DIRECT
   3979  O__       50.5150   21.3750   -3.3620 O.2       274 LEU274      0.0000 BACKBONE | DICT | DIRECT
   3980  CB_       49.4140   18.3090   -3.7820 C.3       274 LEU274      0.0000 DICT
   3981 1HB_       50.2090   17.7190   -3.6450 H         274 LEU274      0.0000 DICT
   3982 2HB_       49.1150   18.6750   -2.9010 H         274 LEU274      0.0000 DICT
   3983  CG_       48.2810   17.4630   -4.3620 C.3       274 LEU274      0.0000 DICT
   3984  HG_       48.5360   17.1090   -5.2620 H         274 LEU274      0.0000 DICT
   3985  CD1       48.0230   16.2660   -3.4740 C.3       274 LEU274      0.0000 DICT
   3986 1HD1       47.2830   15.7010   -3.8400 H         274 LEU274      0.0000 DICT
   3987 2HD1       47.7630   16.5530   -2.5520 H         274 LEU274      0.0000 DICT
   3988 3HD1       48.8390   15.6930   -3.3990 H         274 LEU274      0.0000 DICT
   3989  CD2       47.0350   18.3320   -4.5190 C.3       274 LEU274      0.0000 DICT
   3990 1HD2       46.2750   17.8040   -4.8980 H         274 LEU274      0.0000 DICT
   3991 2HD2       47.2100   19.1030   -5.1330 H         274 LEU274      0.0000 DICT
   3992 3HD2       46.7430   18.7020   -3.6370 H         274 LEU274      0.0000 DICT
   3993  N__       50.4030   18.9860   -5.9170 N.am      275 LEU275      0.0000 BACKBONE | DICT | DIRECT
   3994 1H__       49.8740   19.1910   -6.7400 H         275 LEU275      0.0000 BACKBONE | DICT | ESSENTIAL | DIRECT
   3995 2H__       51.3630   19.2190   -6.0700 H         275 LEU275      0.0000 BACKBONE | DICT | ESSENTIAL | DIRECT
   3996 3H__       50.4880   18.0010   -6.0640 H         275 LEU275      0.0000 BACKBONE | DICT | ESSENTIAL | DIRECT
   3997  CA_       49.8320   19.4770   -4.6690 C.3       275 LEU275      0.0000 BACKBONE | DICT | DIRECT
   3998  HA_       49.0330   20.0220   -4.9220 H         275 LEU275      0.0000 BACKBONE | DICT
   3999  C__       50.8530   20.3360   -3.9360 C.2       275 LEU275      0.0000 BACKBONE | DICT | DIRECT
   4000  HC_       51.8120   20.0540   -3.9190 H         275 LEU275      0.0000 BACKBONE | DICT | ESSENTIAL | DIRECT
   4001  O__       50.5150   21.3750   -3.3620 O.2       275 LEU275      0.0000 BACKBONE | DICT | DIRECT
   4002  CB_       49.4140   18.3090   -3.7820 C.3       275 LEU275      0.0000 DICT
   4003 1HB_       48.7770   17.7360   -4.2970 H         275 LEU275      0.0000 DICT
   4004 2HB_       50.2310   17.7790   -3.5550 H         275 LEU275      0.0000 DICT
   4005  CG_       48.7370   18.7310   -2.4790 C.3       275 LEU275      0.0000 DICT
   4006  HG_       49.3040   19.3920   -1.9880 H         275 LEU275      0.0000 DICT
   4007  CD1       47.4220   19.4170   -2.7780 C.3       275 LEU275      0.0000 DICT
   4008 1HD1       46.9650   19.7000   -1.9350 H         275 LEU275      0.0000 DICT
   4009 2HD1       46.8030   18.8060   -3.2730 H         275 LEU275      0.0000 DICT
   4010 3HD1       47.5630   20.2320   -3.3400 H         275 LEU275      0.0000 DICT
   4011  CD2       48.5460   17.5030   -1.5910 C.3       275 LEU275      0.0000 DICT
   4012 1HD2       48.1030   17.7490   -0.7290 H         275 LEU275      0.0000 DICT
   4013 2HD2       49.4250   17.0770   -1.3750 H         275 LEU275      0.0000 DICT
   4014 3HD2       47.9760   16.8180   -2.0440 H         275 LEU275      0.0000 DICT
   4015  N__       52.1100   19.8990   -3.9690 N.am      277 SER277      0.0000 BACKBONE | DICT | DIRECT
   4016 1H__       51.4110   19.5280   -3.3580 H         277 SER277      0.0000 BACKBONE | DICT | ESSENTIAL | DIRECT
   4017 2H__       51.6690   20.3740   -4.7300 H         277 SER277      0.0000 BACKBONE | DICT | ESSENTIAL | DIRECT
   4018 3H__       52.3210   19.0500   -4.4530 H         277 SER277      0.0000 BACKBONE | DICT | ESSENTIAL | DIRECT
   4019  CA_       53.1830   20.6310   -3.3160 C.3       277 SER277      0.0000 BACKBONE | DICT | DIRECT
   4020  HA_       52.9820   20.6430   -2.3360 H         277 SER277      0.0000 BACKBONE | DICT
   4021  C__       53.2110   22.0520   -3.8620 C.2       277 SER277      0.0000 BACKBONE | DICT | DIRECT
   4022  HC_       53.1090   22.2060   -4.8450 H         277 SER277      0.0000 BACKBONE | DICT | ESSENTIAL | DIRECT
   4023  O__       53.3570   23.0110   -3.1100 O.2       277 SER277      0.0000 BACKBONE | DICT | DIRECT
   4024  CB_       54.5210   19.9250   -3.5480 C.3       277 SER277      0.0000 DICT
   4025 1HB_       54.6780   19.7890   -4.5260 H         277 SER277      0.0000 DICT
   4026 2HB_       55.2700   20.4630   -3.1610 H         277 SER277      0.0000 DICT
   4027  OG_       54.5740   18.6470   -2.9400 O.3       277 SER277      0.0000 DICT
   4028  HG_       55.0130   18.0320   -3.5270 H         277 SER277      0.0000 DICT
   4029  N__       52.1100   19.8990   -3.9690 N.am      278 SER278      0.0000 BACKBONE | DICT | DIRECT
   4030 1H__       51.4110   19.5280   -3.3580 H         278 SER278      0.0000 BACKBONE | DICT | ESSENTIAL | DIRECT
   4031 2H__       51.6690   20.3740   -4.7300 H         278 SER278      0.0000 BACKBONE | DICT | ESSENTIAL | DIRECT
   4032 3H__       52.3210   19.0500   -4.4530 H         278 SER278      0.0000 BACKBONE | DICT | ESSENTIAL | DIRECT
   4033  CA_       53.1830   20.6310   -3.3160 C.3       278 SER278      0.0000 BACKBONE | DICT | DIRECT
   4034  HA_       52.9820   20.6430   -2.3360 H         278 SER278      0.0000 BACKBONE | DICT
   4035  C__       53.2110   22.0520   -3.8620 C.2       278 SER278      0.0000 BACKBONE | DICT | DIRECT
   4036  HC_       53.1090   22.2060   -4.8450 H         278 SER278      0.0000 BACKBONE | DICT | ESSENTIAL | DIRECT
   4037  O__       53.3570   23.0110   -3.1100 O.2       278 SER278      0.0000 BACKBONE | DICT | DIRECT
   4038  CB_       54.5210   19.9250   -3.5480 C.3       278 SER278      0.0000 DICT
   4039 1HB_       55.2580   20.4140   -3.0810 H         278 SER278      0.0000 DICT
   4040 2HB_       54.4810   18.9830   -3.2130 H         278 SER278      0.0000 DICT
   4041  OG_       54.8710   19.8620   -4.9180 O.3       278 SER278      0.0000 DICT
   4042  HG_       55.8090   20.0290   -5.0160 H         278 SER278      0.0000 DICT
   4043  N__       52.1100   19.8990   -3.9690 N.am      279 SER279      0.0000 BACKBONE | DICT | DIRECT
   4044 1H__       51.4110   19.5280   -3.3580 H         279 SER279      0.0000 BACKBONE | DICT | ESSENTIAL | DIRECT
   4045 2H__       51.6690   20.3740   -4.7300 H         279 SER279      0.0000 BACKBONE | DICT | ESSENTIAL | DIRECT
   4046 3H__       52.3210   19.0500   -4.4530 H         279 SER279      0.0000 BACKBONE | DICT | ESSENTIAL | DIRECT
   4047  CA_       53.1830   20.6310   -3.3160 C.3       279 SER279      0.0000 BACKBONE | DICT | DIRECT
   4048  HA_       52.9820   20.6430   -2.3360 H         279 SER279      0.0000 BACKBONE | DICT
   4049  C__       53.2110   22.0520   -3.8620 C.2       279 SER279      0.0000 BACKBONE | DICT | DIRECT
   4050  HC_       53.1090   22.2060   -4.8450 H         279 SER279      0.0000 BACKBONE | DICT | ESSENTIAL | DIRECT
   4051  O__       53.3570   23.0110   -3.1100 O.2       279 SER279      0.0000 BACKBONE | DICT | DIRECT
   4052  CB_       54.5210   19.9250   -3.5480 C.3       279 SER279      0.0000 DICT
   4053 1HB_       54.4810   18.9840   -3.2110 H         279 SER279      0.0000 DICT
   4054 2HB_       54.7490   19.9210   -4.5220 H         279 SER279      0.0000 DICT
   4055  OG_       55.5940   20.5600   -2.8760 O.3       279 SER279      0.0000 DICT
   4056  HG_       56.1740   19.8960   -2.5030 H         279 SER279      0.0000 DICT
   4057  N__       53.0550   22.1950   -5.1710 N.am      281 VAL281      0.0000 BACKBONE | DICT | DIRECT
   4058 1H__       53.9160   21.9130   -4.7480 H         281 VAL281      0.0000 BACKBONE | DICT | ESSENTIAL | DIRECT
   4059 2H__       52.2980   22.0050   -4.5450 H         281 VAL281      0.0000 BACKBONE | DICT | ESSENTIAL | DIRECT
   4060 3H__       52.9370   21.3900   -5.7520 H         281 VAL281      0.0000 BACKBONE | DICT | ESSENTIAL | DIRECT
   4061  CA_       53.0560   23.5280   -5.7620 C.3       281 VAL281      0.0000 BACKBONE | DICT | DIRECT
   4062  HA_       53.8620   23.9750   -5.3730 H         281 VAL281      0.0000 BACKBONE | DICT
   4063  C__       51.7850   24.2810   -5.3660 C.2       281 VAL281      0.0000 BACKBONE | DICT | DIRECT
   4064  HC_       50.9030   23.8110   -5.3900 H         281 VAL281      0.0000 BACKBONE | DICT | ESSENTIAL | DIRECT
   4065  O__       51.8380   25.4600   -5.0180 O.2       281 VAL281      0.0000 BACKBONE | DICT | DIRECT
   4066  CB_       53.1750   23.4680   -7.3050 C.3       281 VAL281      0.0000 DICT
   4067  HB_       52.4420   22.9000   -7.6810 H         281 VAL281      0.0000 DICT
   4068  CG1       53.0480   24.8780   -7.9000 C.3       281 VAL281      0.0000 DICT
   4069 1HG1       53.1230   24.8550   -8.8970 H         281 VAL281      0.0000 DICT
   4070 2HG1       53.7660   25.4800   -7.5520 H         281 VAL281      0.0000 DICT
   4071 3HG1       52.1650   25.2870   -7.6680 H         281 VAL281      0.0000 DICT
   4072  CG2       54.5180   22.8480   -7.6910 C.3       281 VAL281      0.0000 DICT
   4073 1HG2       54.6180   22.7990   -8.6850 H         281 VAL281      0.0000 DICT
   4074 2HG2       54.6020   21.9200   -7.3270 H         281 VAL281      0.0000 DICT
   4075 3HG2       55.2790   23.3890   -7.3320 H         281 VAL281      0.0000 DICT
   4076  N__       53.0550   22.1950   -5.1710 N.am      282 VAL282      0.0000 BACKBONE | DICT | DIRECT
   4077 1H__       53.9160   21.9130   -4.7480 H         282 VAL282      0.0000 BACKBONE | DICT | ESSENTIAL | DIRECT
   4078 2H__       52.2980   22.0050   -4.5450 H         282 VAL282      0.0000 BACKBONE | DICT | ESSENTIAL | DIRECT
   4079 3H__       52.9370   21.3900   -5.7520 H         282 VAL282      0.0000 BACKBONE | DICT | ESSENTIAL | DIRECT
   4080  CA_       53.0560   23.5280   -5.7620 C.3       282 VAL282      0.0000 BACKBONE | DICT | DIRECT
   4081  HA_       53.8620   23.9750   -5.3730 H         282 VAL282      0.0000 BACKBONE | DICT
   4082  C__       51.7850   24.2810   -5.3660 C.2       282 VAL282      0.0000 BACKBONE | DICT | DIRECT
   4083  HC_       50.9030   23.8110   -5.3900 H         282 VAL282      0.0000 BACKBONE | DICT | ESSENTIAL | DIRECT
   4084  O__       51.8380   25.4600   -5.0180 O.2       282 VAL282      0.0000 BACKBONE | DICT | DIRECT
   4085  CB_       53.1750   23.4680   -7.3050 C.3       282 VAL282      0.0000 DICT
   4086  HB_       53.1850   24.3940   -7.6810 H         282 VAL282      0.0000 DICT
   4087  CG1       54.4820   22.7680   -7.7070 C.3       282 VAL282      0.0000 DICT
   4088 1HG1       54.5720   22.7220   -8.7020 H         282 VAL282      0.0000 DICT
   4089 2HG1       54.5120   21.8340   -7.3520 H         282 VAL282      0.0000 DICT
   4090 3HG1       55.2760   23.2590   -7.3490 H         282 VAL282      0.0000 DICT
   4091  CG2       51.9730   22.7210   -7.8820 C.3       282 VAL282      0.0000 DICT
   4092 1HG2       52.0280   22.6690   -8.8790 H         282 VAL282      0.0000 DICT
   4093 2HG2       51.1170   23.1810   -7.6450 H         282 VAL282      0.0000 DICT
   4094 3HG2       51.9280   21.7870   -7.5280 H         282 VAL282      0.0000 DICT
   4095  N__       50.6460   23.5940   -5.4100 N.am      284 SER284      0.0000 BACKBONE | DICT | DIRECT
   4096 1H__       51.0830   23.9910   -6.2170 H         284 SER284      0.0000 BACKBONE | DICT | ESSENTIAL | DIRECT
   4097 2H__       51.3200   23.5000   -4.6770 H         284 SER284      0.0000 BACKBONE | DICT | ESSENTIAL | DIRECT
   4098 3H__       50.6600   22.6420   -5.7150 H         284 SER284      0.0000 BACKBONE | DICT | ESSENTIAL | DIRECT
   4099  CA_       49.3760   24.2030   -5.0210 C.3       284 SER284      0.0000 BACKBONE | DICT | DIRECT
   4100  HA_       49.2170   24.9590   -5.6560 H         284 SER284      0.0000 BACKBONE | DICT
   4101  C__       49.4630   24.7370   -3.5920 C.2       284 SER284      0.0000 BACKBONE | DICT | DIRECT
   4102  HC_       49.8680   24.1680   -2.8760 H         284 SER284      0.0000 BACKBONE | DICT | ESSENTIAL | DIRECT
   4103  O__       49.0420   25.8550   -3.3120 O.2       284 SER284      0.0000 BACKBONE | DICT | DIRECT
   4104  CB_       48.2520   23.1740   -5.1320 C.3       284 SER284      0.0000 DICT
   4105 1HB_       48.4760   22.3560   -4.6030 H         284 SER284      0.0000 DICT
   4106 2HB_       47.3920   23.5610   -4.7990 H         284 SER284      0.0000 DICT
   4107  OG_       48.0280   22.7550   -6.4660 O.3       284 SER284      0.0000 DICT
   4108  HG_       47.9960   21.7990   -6.5000 H         284 SER284      0.0000 DICT
   4109  N__       50.6460   23.5940   -5.4100 N.am      285 SER285      0.0000 BACKBONE | DICT | DIRECT
   4110 1H__       51.0830   23.9910   -6.2170 H         285 SER285      0.0000 BACKBONE | DICT | ESSENTIAL | DIRECT
   4111 2H__       51.3200   23.5000   -4.6770 H         285 SER285      0.0000 BACKBONE | DICT | ESSENTIAL | DIRECT
   4112 3H__       50.6600   22.6420   -5.7150 H         285 SER285      0.0000 BACKBONE | DICT | ESSENTIAL | DIRECT
   4113  CA_       49.3760   24.2030   -5.0210 C.3       285 SER285      0.0000 BACKBONE | DICT | DIRECT
   4114  HA_       49.2170   24.9590   -5.6560 H         285 SER285      0.0000 BACKBONE | DICT
   4115  C__       49.4630   24.7370   -3.5920 C.2       285 SER285      0.0000 BACKBONE | DICT | DIRECT
   4116  HC_       49.8680   24.1680   -2.8760 H         285 SER285      0.0000 BACKBONE | DICT | ESSENTIAL | DIRECT
   4117  O__       49.0420   25.8550   -3.3120 O.2       285 SER285      0.0000 BACKBONE | DICT | DIRECT
   4118  CB_       48.2520   23.1740   -5.1320 C.3       285 SER285      0.0000 DICT
   4119 1HB_       47.3750   23.5890   -4.8900 H         285 SER285      0.0000 DICT
   4120 2HB_       48.2030   22.8110   -6.0630 H         285 SER285      0.0000 DICT
   4121  OG_       48.4390   22.0690   -4.2670 O.3       285 SER285      0.0000 DICT
   4122  HG_       47.6310   21.9040   -3.7810 H         285 SER285      0.0000 DICT
   4123  N__       50.6460   23.5940   -5.4100 N.am      286 SER286      0.0000 BACKBONE | DICT | DIRECT
   4124 1H__       51.0830   23.9910   -6.2170 H         286 SER286      0.0000 BACKBONE | DICT | ESSENTIAL | DIRECT
   4125 2H__       51.3200   23.5000   -4.6770 H         286 SER286      0.0000 BACKBONE | DICT | ESSENTIAL | DIRECT
   4126 3H__       50.6600   22.6420   -5.7150 H         286 SER286      0.0000 BACKBONE | DICT | ESSENTIAL | DIRECT
   4127  CA_       49.3760   24.2030   -5.0210 C.3       286 SER286      0.0000 BACKBONE | DICT | DIRECT
   4128  HA_       49.2170   24.9590   -5.6560 H         286 SER286      0.0000 BACKBONE | DICT
   4129  C__       49.4630   24.7370   -3.5920 C.2       286 SER286      0.0000 BACKBONE | DICT | DIRECT
   4130  HC_       49.8680   24.1680   -2.8760 H         286 SER286      0.0000 BACKBONE | DICT | ESSENTIAL | DIRECT
   4131  O__       49.0420   25.8550   -3.3120 O.2       286 SER286      0.0000 BACKBONE | DICT | DIRECT
   4132  CB_       48.2520   23.1740   -5.1320 C.3       286 SER286      0.0000 DICT
   4133 1HB_       48.2020   22.8130   -6.0630 H         286 SER286      0.0000 DICT
   4134 2HB_       48.4040   22.4220   -4.4910 H         286 SER286      0.0000 DICT
   4135  OG_       46.9810   23.7220   -4.8330 O.3       286 SER286      0.0000 DICT
   4136  HG_       46.3590   23.4810   -5.5190 H         286 SER286      0.0000 DICT
   4137  N__       50.0180   23.9320   -2.6900 N.am      288 ARG288      0.0000 BACKBONE | DICT | DIRECT
   4138 1H__       49.0760   23.8390   -3.0120 H         288 ARG288      0.0000 BACKBONE | DICT | ESSENTIAL | DIRECT
   4139 2H__       50.5420   24.4770   -3.3450 H         288 ARG288      0.0000 BACKBONE | DICT | ESSENTIAL | DIRECT
   4140 3H__       50.3440   23.0320   -2.9790 H         288 ARG288      0.0000 BACKBONE | DICT | ESSENTIAL | DIRECT
   4141  CA_       50.1650   24.3210   -1.2980 C.3       288 ARG288      0.0000 BACKBONE | DICT | DIRECT
   4142  HA_       49.2390   24.5950   -1.0390 H         288 ARG288      0.0000 BACKBONE | DICT
   4143  C__       51.1000   25.5220   -1.1030 C.2       288 ARG288      0.0000 BACKBONE | DICT | DIRECT
   4144  HC_       51.9060   25.6230   -1.6860 H         288 ARG288      0.0000 BACKBONE | DICT | ESSENTIAL | DIRECT
   4145  O__       50.8630   26.3680   -0.2270 O.2       288 ARG288      0.0000 BACKBONE | DICT | DIRECT
   4146  CB_       50.6780   23.1240   -0.4650 C.3       288 ARG288      0.0000 DICT
   4147 1HB_       51.5120   22.7780   -0.8960 H         288 ARG288      0.0000 DICT
   4148 2HB_       50.8900   23.4510    0.4560 H         288 ARG288      0.0000 DICT
   4149  CG_       49.7120   21.9560   -0.3280 C.3       288 ARG288      0.0000 DICT
   4150 1HG_       48.8060   22.3020   -0.0840 H         288 ARG288      0.0000 DICT
   4151 2HG_       49.6590   21.4650   -1.1970 H         288 ARG288      0.0000 DICT
   4152  CD_       50.1520   21.0010    0.7270 C.3       288 ARG288      0.0000 DICT
   4153 1HD_       50.2770   21.4930    1.5880 H         288 ARG288      0.0000 DICT
   4154 2HD_       49.4540   20.2940    0.8460 H         288 ARG288      0.0000 DICT
   4155  NE_       51.4090   20.3500    0.3830 N.pl3     288 ARG288      0.0000 DICT
   4156  HE_       52.2590   20.7420    0.7350 H         288 ARG288      0.0000 DICT
   4157  CZ_       51.4830   19.2610   -0.3760 C.cat     288 ARG288      0.0000 DICT
   4158  NH1       50.3970   18.5750   -0.7140 N.pl3     288 ARG288      0.0000 DICT
   4159 1HH1       49.4970   18.8750   -0.3960 H         288 ARG288      0.0000 DICT
   4160 2HH1       50.4780   17.7590   -1.2860 H         288 ARG288      0.0000 DICT
   4161  NH2       52.6760   18.8180   -0.7640 N.pl3     288 ARG288      0.0000 DICT
   4162 1HH2       53.5050   19.3030   -0.4860 H         288 ARG288      0.0000 DICT
   4163 2HH2       52.7440   18.0000   -1.3350 H         288 ARG288      0.0000 DICT
   4164  N__       50.0180   23.9320   -2.6900 N.am      289 ARG289      0.0000 BACKBONE | DICT | DIRECT
   4165 1H__       49.0760   23.8390   -3.0120 H         289 ARG289      0.0000 BACKBONE | DICT | ESSENTIAL | DIRECT
   4166 2H__       50.5420   24.4770   -3.3450 H         289 ARG289      0.0000 BACKBONE | DICT | ESSENTIAL | DIRECT
   4167 3H__       50.3440   23.0320   -2.9790 H         289 ARG289      0.0000 BACKBONE | DICT | ESSENTIAL | DIRECT
   4168  CA_       50.1650   24.3210   -1.2980 C.3       289 ARG289      0.0000 BACKBONE | DICT | DIRECT
   4169  HA_       49.2390   24.5950   -1.0390 H         289 ARG289      0.0000 BACKBONE | DICT
   4170  C__       51.1000   25.5220   -1.1030 C.2       289 ARG289      0.0000 BACKBONE | DICT | DIRECT
   4171  HC_       51.9060   25.6230   -1.6860 H         289 ARG289      0.0000 BACKBONE | DICT | ESSENTIAL | DIRECT
   4172  O__       50.8630   26.3680   -0.2270 O.2       289 ARG289      0.0000 BACKBONE | DICT | DIRECT
   4173  CB_       50.6780   23.1240   -0.4650 C.3       289 ARG289      0.0000 DICT
   4174 1HB_       51.5120   22.7780   -0.8960 H         289 ARG289      0.0000 DICT
   4175 2HB_       50.8900   23.4510    0.4560 H         289 ARG289      0.0000 DICT
   4176  CG_       49.7120   21.9560   -0.3280 C.3       289 ARG289      0.0000 DICT
   4177 1HG_       48.8730   22.2700    0.1160 H         289 ARG289      0.0000 DICT
   4178 2HG_       49.4950   21.5960   -1.2350 H         289 ARG289      0.0000 DICT
   4179  CD_       50.2940   20.8550    0.4890 C.3       289 ARG289      0.0000 DICT
   4180 1HD_       51.1310   20.5250    0.0520 H         289 ARG289      0.0000 DICT
   4181 2HD_       50.5090   21.1990    1.4030 H         289 ARG289      0.0000 DICT
   4182  NE_       49.3750   19.7320    0.6250 N.pl3     289 ARG289      0.0000 DICT
   4183  HE_       48.4800   19.7950    0.1830 H         289 ARG289      0.0000 DICT
   4184  CZ_       49.6660   18.6300    1.3090 C.cat     289 ARG289      0.0000 DICT
   4185  NH1       50.8950   18.3940    1.7540 N.pl3     289 ARG289      0.0000 DICT
   4186 1HH1       51.6260   19.0520    1.5770 H         289 ARG289      0.0000 DICT
   4187 2HH1       51.0890   17.5570    2.2660 H         289 ARG289      0.0000 DICT
   4188  NH2       48.7170   17.7180    1.5090 N.pl3     289 ARG289      0.0000 DICT
   4189 1HH2       47.7970   17.8660    1.1460 H         289 ARG289      0.0000 DICT
   4190 2HH2       48.9250   16.8850    2.0210 H         289 ARG289      0.0000 DICT
   4191  N__       52.1650   25.6050   -1.8990 N.am      291 ILE291      0.0000 BACKBONE | DICT | DIRECT
   4192 1H__       52.1160   24.9920   -1.1110 H         291 ILE291      0.0000 BACKBONE | DICT | ESSENTIAL | DIRECT
   4193 2H__       51.2400   25.8420   -2.1950 H         291 ILE291      0.0000 BACKBONE | DICT | ESSENTIAL | DIRECT
   4194 3H__       52.3370   24.9020   -2.5890 H         291 ILE291      0.0000 BACKBONE | DICT | ESSENTIAL | DIRECT
   4195  CA_       53.0710   26.7250   -1.7540 C.3       291 ILE291      0.0000 BACKBONE | DICT | DIRECT
   4196  HA_       53.3150   26.7800   -0.7860 H         291 ILE291      0.0000 BACKBONE | DICT
   4197  C__       52.3490   27.9930   -2.1800 C.2       291 ILE291      0.0000 BACKBONE | DICT | DIRECT
   4198  HC_       51.6440   27.9450   -2.8870 H         291 ILE291      0.0000 BACKBONE | DICT | ESSENTIAL | DIRECT
   4199  O__       52.6220   29.0870   -1.6630 O.2       291 ILE291      0.0000 BACKBONE | DICT | DIRECT
   4200  CB_       54.3500   26.4980   -2.5660 C.3       291 ILE291      0.0000 DICT
   4201  HB_       54.1120   26.2900   -3.5160 H         291 ILE291      0.0000 DICT
   4202  CG1       55.1250   25.3160   -2.0160 C.3       291 ILE291      0.0000 DICT
   4203 1HG1       55.4980   25.5680   -1.1230 H         291 ILE291      0.0000 DICT
   4204 2HG1       54.4970   24.5450   -1.9100 H         291 ILE291      0.0000 DICT
   4205  CG2       55.1960   27.7510   -2.5590 C.3       291 ILE291      0.0000 DICT
   4206 1HG2       56.0350   27.6200   -3.0850 H         291 ILE291      0.0000 DICT
   4207 2HG2       55.4540   28.0030   -1.6260 H         291 ILE291      0.0000 DICT
   4208 3HG2       54.6990   28.5210   -2.9590 H         291 ILE291      0.0000 DICT
   4209  CD1       56.2670   24.8840   -2.9060 C.3       291 ILE291      0.0000 DICT
   4210 1HD1       56.7540   24.1050   -2.5110 H         291 ILE291      0.0000 DICT
   4211 2HD1       56.9250   25.6270   -3.0300 H         291 ILE291      0.0000 DICT
   4212 3HD1       55.9340   24.6140   -3.8090 H         291 ILE291      0.0000 DICT
   4213  N__       52.1650   25.6050   -1.8990 N.am      292 ILE292      0.0000 BACKBONE | DICT | DIRECT
   4214 1H__       52.1160   24.9920   -1.1110 H         292 ILE292      0.0000 BACKBONE | DICT | ESSENTIAL | DIRECT
   4215 2H__       51.2400   25.8420   -2.1950 H         292 ILE292      0.0000 BACKBONE | DICT | ESSENTIAL | DIRECT
   4216 3H__       52.3370   24.9020   -2.5890 H         292 ILE292      0.0000 BACKBONE | DICT | ESSENTIAL | DIRECT
   4217  CA_       53.0710   26.7250   -1.7540 C.3       292 ILE292      0.0000 BACKBONE | DICT | DIRECT
   4218  HA_       53.3150   26.7800   -0.7860 H         292 ILE292      0.0000 BACKBONE | DICT
   4219  C__       52.3490   27.9930   -2.1800 C.2       292 ILE292      0.0000 BACKBONE | DICT | DIRECT
   4220  HC_       51.6440   27.9450   -2.8870 H         292 ILE292      0.0000 BACKBONE | DICT | ESSENTIAL | DIRECT
   4221  O__       52.6220   29.0870   -1.6630 O.2       292 ILE292      0.0000 BACKBONE | DICT | DIRECT
   4222  CB_       54.3500   26.4980   -2.5660 C.3       292 ILE292      0.0000 DICT
   4223  HB_       54.1220   26.4200   -3.5370 H         292 ILE292      0.0000 DICT
   4224  CG1       55.0230   25.2060   -2.1450 C.3       292 ILE292      0.0000 DICT
   4225 1HG1       54.3920   24.4480   -2.3120 H         292 ILE292      0.0000 DICT
   4226 2HG1       55.8470   25.0810   -2.6970 H         292 ILE292      0.0000 DICT
   4227  CG2       55.2840   27.6750   -2.3980 C.3       292 ILE292      0.0000 DICT
   4228 1HG2       56.1250   27.5430   -2.9230 H         292 ILE292      0.0000 DICT
   4229 2HG2       55.5360   27.7980   -1.4380 H         292 ILE292      0.0000 DICT
   4230 3HG2       54.8550   28.5210   -2.7140 H         292 ILE292      0.0000 DICT
   4231  CD1       55.4170   25.1860   -0.6870 C.3       292 ILE292      0.0000 DICT
   4232 1HD1       55.8570   24.3210   -0.4460 H         292 ILE292      0.0000 DICT
   4233 2HD1       54.6170   25.2980   -0.0980 H         292 ILE292      0.0000 DICT
   4234 3HD1       56.0580   25.9250   -0.4790 H         292 ILE292      0.0000 DICT
   4235  N__       49.1270   28.3760   -1.7340 N.am      295 LEU295      0.0000 BACKBONE | DICT | DIRECT
   4236 1H__       48.7940   28.6030   -2.6490 H         295 LEU295      0.0000 BACKBONE | DICT | ESSENTIAL | DIRECT
   4237 2H__       50.0570   28.7250   -1.6220 H         295 LEU295      0.0000 BACKBONE | DICT | ESSENTIAL | DIRECT
   4238 3H__       49.3750   27.4260   -1.9260 H         295 LEU295      0.0000 BACKBONE | DICT | ESSENTIAL | DIRECT
   4239  CA_       48.2150   28.6850   -0.6490 C.3       295 LEU295      0.0000 BACKBONE | DICT | DIRECT
   4240  HA_       47.5070   29.2880   -1.0170 H         295 LEU295      0.0000 BACKBONE | DICT
   4241  C__       48.9920   29.3860    0.4540 C.2       295 LEU295      0.0000 BACKBONE | DICT | DIRECT
   4242  HC_       49.8500   28.9880    0.7780 H         295 LEU295      0.0000 BACKBONE | DICT | ESSENTIAL | DIRECT
   4243  O__       48.5850   30.4350    0.9560 O.2       295 LEU295      0.0000 BACKBONE | DICT | DIRECT
   4244  CB_       47.5860   27.3910   -0.1150 C.3       295 LEU295      0.0000 DICT
   4245 1HB_       48.3260   26.7720    0.1500 H         295 LEU295      0.0000 DICT
   4246 2HB_       47.0380   27.6190    0.6890 H         295 LEU295      0.0000 DICT
   4247  CG_       46.6880   26.6470   -1.0930 C.3       295 LEU295      0.0000 DICT
   4248  HG_       47.1980   26.4460   -1.9300 H         295 LEU295      0.0000 DICT
   4249  CD1       46.2260   25.3240   -0.4940 C.3       295 LEU295      0.0000 DICT
   4250 1HD1       45.6350   24.8290   -1.1320 H         295 LEU295      0.0000 DICT
   4251 2HD1       45.7110   25.4730    0.3500 H         295 LEU295      0.0000 DICT
   4252 3HD1       47.0050   24.7360   -0.2790 H         295 LEU295      0.0000 DICT
   4253  CD2       45.4880   27.5300   -1.4140 C.3       295 LEU295      0.0000 DICT
   4254 1HD2       44.8710   27.0760   -2.0570 H         295 LEU295      0.0000 DICT
   4255 2HD2       45.7790   28.3940   -1.8250 H         295 LEU295      0.0000 DICT
   4256 3HD2       44.9690   27.7430   -0.5870 H         295 LEU295      0.0000 DICT
   4257  N__       49.1270   28.3760   -1.7340 N.am      296 LEU296      0.0000 BACKBONE | DICT | DIRECT
   4258 1H__       48.7940   28.6030   -2.6490 H         296 LEU296      0.0000 BACKBONE | DICT | ESSENTIAL | DIRECT
   4259 2H__       50.0570   28.7250   -1.6220 H         296 LEU296      0.0000 BACKBONE | DICT | ESSENTIAL | DIRECT
   4260 3H__       49.3750   27.4260   -1.9260 H         296 LEU296      0.0000 BACKBONE | DICT | ESSENTIAL | DIRECT
   4261  CA_       48.2150   28.6850   -0.6490 C.3       296 LEU296      0.0000 BACKBONE | DICT | DIRECT
   4262  HA_       47.5070   29.2880   -1.0170 H         296 LEU296      0.0000 BACKBONE | DICT
   4263  C__       48.9920   29.3860    0.4540 C.2       296 LEU296      0.0000 BACKBONE | DICT | DIRECT
   4264  HC_       49.8500   28.9880    0.7780 H         296 LEU296      0.0000 BACKBONE | DICT | ESSENTIAL | DIRECT
   4265  O__       48.5850   30.4350    0.9560 O.2       296 LEU296      0.0000 BACKBONE | DICT | DIRECT
   4266  CB_       47.5860   27.3910   -0.1150 C.3       296 LEU296      0.0000 DICT
   4267 1HB_       47.1420   26.9220   -0.8790 H         296 LEU296      0.0000 DICT
   4268 2HB_       48.3190   26.8150    0.2480 H         296 LEU296      0.0000 DICT
   4269  CG_       46.5500   27.5710    0.9840 C.3       296 LEU296      0.0000 DICT
   4270  HG_       46.9410   28.1110    1.7290 H         296 LEU296      0.0000 DICT
   4271  CD1       45.3310   28.3170    0.4520 C.3       296 LEU296      0.0000 DICT
   4272 1HD1       44.6450   28.4400    1.1690 H         296 LEU296      0.0000 DICT
   4273 2HD1       44.9030   27.8150   -0.3000 H         296 LEU296      0.0000 DICT
   4274 3HD1       45.5850   29.2220    0.1120 H         296 LEU296      0.0000 DICT
   4275  CD2       46.1450   26.1940    1.4970 C.3       296 LEU296      0.0000 DICT
[truncated: 1,063,389 more chars]
